# Supplementary material for: Morphology and phylogeny reveal two novel Coryneum species from China
Source: MycoKeys. 2019 Jul 10;56:67–80. doi: 10.3897/mycokeys.56.35554 (PMC6637033; doi:10.3897/mycokeys.56.35554)
Supplement: XML Treatment for Coryneum ilicis [file mycokeys.56.35554-treatment1.xml]

<!DOCTYPE tp:taxon-treatment
  PUBLIC "-//TaxonX//DTD Taxonomic Treatment Publishing DTD v0 20100105//EN" "tax-treatment-NSO.dtd">
<tp:taxon-treatment xmlns:tp="http://www.plazi.org/taxpub"><tp:treatment-meta><kwd-group><label>Taxon classification</label><kwd><named-content xmlns:xlink="http://www.w3.org/1999/xlink" content-type="kingdom">Fungi</named-content></kwd><kwd><named-content xmlns:xlink="http://www.w3.org/1999/xlink" content-type="order">Diaporthales</named-content></kwd><kwd><named-content xmlns:xlink="http://www.w3.org/1999/xlink" content-type="family">Pseudovalsaceae</named-content></kwd></kwd-group><mixed-citation publication-type="journal"><person-group><name><surname>Jiang</surname><given-names>Ning</given-names></name><name><surname>Voglmayr</surname><given-names>Hermann</given-names></name><name><surname>Tian</surname><given-names>Cheng-Ming</given-names></name></person-group><article-title>Morphology and phylogeny reveal two novel <italic><tp:taxon-name><tp:taxon-name-part taxon-name-part-type="genus" reg="Coryneum">Coryneum</tp:taxon-name-part></tp:taxon-name></italic> species from China</article-title><source>MycoKeys</source><day>10</day><month>7</month><year>2019</year><volume>56</volume><fpage>67</fpage><lpage>80</lpage><pub-id pub-id-type="doi">10.3897/mycokeys.56.35554</pub-id></mixed-citation></tp:treatment-meta><tp:nomenclature><tp:taxon-name>
              <tp:taxon-name-part taxon-name-part-type="genus" reg="Coryneum">Coryneum</tp:taxon-name-part>
              <tp:taxon-name-part taxon-name-part-type="species" reg="ilicis">ilicis</tp:taxon-name-part>
              <object-id xmlns:xlink="http://www.w3.org/1999/xlink" content-type="mycobank" xlink:type="simple">830201</object-id>
            </tp:taxon-name><tp:taxon-authority>C.M. Tian &amp; N. Jiang</tp:taxon-authority><tp:taxon-status xmlns:xlink="http://www.w3.org/1999/xlink" xlink:type="simple">sp. nov.</tp:taxon-status><xref ref-type="fig" rid="F2">Figure 2</xref></tp:nomenclature><tp:treatment-sec sec-type="diagnosis" id="SECID0ET2AI"><title>Diagnosis.</title><p><italic><tp:taxon-name><tp:taxon-name-part taxon-name-part-type="genus" reg="Coryneum">Coryneum</tp:taxon-name-part><tp:taxon-name-part taxon-name-part-type="species" reg="ilicis">ilicis</tp:taxon-name-part></tp:taxon-name></italic> is characterised by its host, <italic><tp:taxon-name><tp:taxon-name-part taxon-name-part-type="genus" reg="Ilex">Ilex</tp:taxon-name-part><tp:taxon-name-part taxon-name-part-type="species" reg="pernyi">pernyi</tp:taxon-name-part></tp:taxon-name></italic>, and large conidia with 10–11 distosepta.</p></tp:treatment-sec><tp:treatment-sec sec-type="Holotype" id="SECID0EP3AI"><title>Holotype.</title><p>CHINA. Shaanxi Province: Zhashui County, on branches of <italic><tp:taxon-name><tp:taxon-name-part taxon-name-part-type="genus" reg="Ilex">Ilex</tp:taxon-name-part><tp:taxon-name-part taxon-name-part-type="species" reg="pernyi">pernyi</tp:taxon-name-part></tp:taxon-name></italic>, 12 August 2017, N. Jiang (holotype: <named-content xmlns:xlink="http://www.w3.org/1999/xlink" content-type="dwc:institutional_code" xlink:type="simple">BJFC</named-content>-S1720; ex-type culture from ascospore: <abbrev xmlns:xlink="http://www.w3.org/1999/xlink" content-type="instruction" xlink:title="China Forestry Culture Collection Centre" id="ABBRID0EF4AI" xlink:type="simple">CFCC</abbrev> 52994; living culture from conidium: <abbrev xmlns:xlink="http://www.w3.org/1999/xlink" content-type="instruction" xlink:title="China Forestry Culture Collection Centre" id="ABBRID0EK4AI" xlink:type="simple">CFCC</abbrev> 52996).</p></tp:treatment-sec><tp:treatment-sec sec-type="etymology" id="SECID0EP4AI"><title>Etymology.</title><p>Named after the host genus on which it was collected, <italic><tp:taxon-name><tp:taxon-name-part taxon-name-part-type="genus" reg="Ilex">Ilex</tp:taxon-name-part></tp:taxon-name></italic>.</p></tp:treatment-sec><tp:treatment-sec sec-type="description" id="SECID0E34AI"><title>Description.</title><p>Associated with canker on branches of <italic><tp:taxon-name><tp:taxon-name-part taxon-name-part-type="genus" reg="Ilex">Ilex</tp:taxon-name-part><tp:taxon-name-part taxon-name-part-type="species" reg="pernyi">pernyi</tp:taxon-name-part></tp:taxon-name></italic>. <bold><italic>Sexual morph</italic></bold>: Pseudostromata 0.5–1.5 mm diam., typically distinct, circular, without perithecial bumps, containing 1 or 2 perithecia embedded in a well-developed entostroma. Central column and entostroma grey. Ostioles inconspicuous and often invisible at the surface of the ectostromatic disc. Perithecia (350–)500–700(–850) μm diam. (n = 20), globular, somewhat flattened at the base. Asci 110–155 × 13–20 μm, 8-spored, unitunicate, clavate, shortly pedicellate, apically rounded, with a conspicuous apical ring. Ascospores (26.2–)29.7–35.5(–36.2) × (11.0–)11.8–14.3(–15.2) μm, l/w = (1.9–)2.2–2.9(–3.2) (n = 50), 1-seriate, fusiform, ends pointed, uniseptate, constricted at the septa, hyaline, guttulate, smooth-walled. <bold><italic>Asexual morph</italic></bold>: Conidiomata acervular, 0.2–1 mm wide, 0.2–1.2 mm high, solitary, erumpent through the outer periderm layers of the host, scattered, surface tissues above slightly domed. Conidiophores 40–85 μm long, 3–7 μm wide, branched, cylindrical, septate, hyaline at the apex, pale brown at the base. Conidiogenous cells holoblastic, integrated, indeterminate, cylindrical, expanding towards the apices, pale brown, smooth, with 0–1 percurrent extensions. Conidia (82–)87–95(–105) × (9.5–)10.5–11.5(–12.5) μm, l/w = (7.4–)7.7–9.1(–9.3) (n = 50), variable in shape, curved, broadly fusiform to fusiform, cylindrical or clavate, dark brown, smooth-walled, 10–11-distoseptate, apical cell with a hyaline tip, truncate and black at the base.</p><fig id="F2" position="float" orientation="portrait"><label>Figure 2.</label><caption><p><italic><tp:taxon-name><tp:taxon-name-part taxon-name-part-type="genus" reg="Coryneum">Coryneum</tp:taxon-name-part><tp:taxon-name-part taxon-name-part-type="species" reg="ilex">ilex</tp:taxon-name-part></tp:taxon-name></italic> from <italic><tp:taxon-name><tp:taxon-name-part taxon-name-part-type="genus" reg="Ilex">Ilex</tp:taxon-name-part><tp:taxon-name-part taxon-name-part-type="species" reg="pernyi">pernyi</tp:taxon-name-part></tp:taxon-name></italic> (<named-content xmlns:xlink="http://www.w3.org/1999/xlink" content-type="dwc:institutional_code" xlink:type="simple">BJFC</named-content>-S1720, holotype) <bold>A</bold> Fruiting bodies on natural substrate in surface view <bold>B</bold> pseudostroma in transverse section, showing perithecia and gray entostroma <bold>C</bold> longitudinal sections through pseudostromata <bold>D</bold> ascus <bold>E–J</bold> ascospores <bold>K</bold> conidiophores <bold>L–N</bold> conidia. Scale bars: 1 mm (<bold>A</bold>); 0.5 mm (<bold>B, C</bold>); 20 μm (<bold>D</bold>); 10 μm (<bold>E–N</bold>).</p></caption><graphic xmlns:xlink="http://www.w3.org/1999/xlink" xlink:href="mycokeys-56-067-g002.jpg" position="float" orientation="portrait" xlink:type="simple" id="oo_317332.jpg"/></fig></tp:treatment-sec><tp:treatment-sec sec-type="description" id="SECID0ERABI"><title>Culture characters.</title><p>On <abbrev xmlns:xlink="http://www.w3.org/1999/xlink" xlink:title="potato dextrose agar" id="ABBRID0EXABI" xlink:type="simple">PDA</abbrev> at 25 °C, colonies growing slowly and unevenly, reaching 70 mm diam. within 25 d, gradually becoming brownish dark grey in colour with scant cottony aerial mycelium, asexual morphs developed after 35 d.</p></tp:treatment-sec><tp:treatment-sec sec-type="Additional specimen examined" id="SECID0E2ABI"><title>Additional specimen examined.</title><p>CHINA. Shaanxi Province: Zhashui County, on branches of <italic><tp:taxon-name><tp:taxon-name-part taxon-name-part-type="genus" reg="Ilex">Ilex</tp:taxon-name-part><tp:taxon-name-part taxon-name-part-type="species" reg="pernyi">pernyi</tp:taxon-name-part></tp:taxon-name></italic>, 12 August 2017, N. Jiang (isotype: <named-content xmlns:xlink="http://www.w3.org/1999/xlink" content-type="dwc:institutional_code" xlink:type="simple">BJFC</named-content>-S1721; living culture: <abbrev xmlns:xlink="http://www.w3.org/1999/xlink" content-type="instruction" xlink:title="China Forestry Culture Collection Centre" id="ABBRID0ERBBI" xlink:type="simple">CFCC</abbrev> 52995).</p></tp:treatment-sec><tp:treatment-sec sec-type="notes" id="SECID0EWBBI"><title>Notes.</title><p><italic><tp:taxon-name><tp:taxon-name-part taxon-name-part-type="genus" reg="Coryneum">Coryneum</tp:taxon-name-part><tp:taxon-name-part taxon-name-part-type="species" reg="ilicis">ilicis</tp:taxon-name-part></tp:taxon-name></italic> is the sole species known from the host genus <italic><tp:taxon-name><tp:taxon-name-part taxon-name-part-type="genus" reg="Ilex">Ilex</tp:taxon-name-part></tp:taxon-name></italic>; it can be easily recognised by host association and phylogeny (Fig. <xref ref-type="fig" rid="F1">1</xref>). Morphologically, conidia of <italic><tp:taxon-name><tp:taxon-name-part taxon-name-part-type="genus" reg="Coryneum">Coryneum</tp:taxon-name-part><tp:taxon-name-part taxon-name-part-type="species" reg="ilicis">ilicis</tp:taxon-name-part></tp:taxon-name></italic> are larger and have more distosepta than in most of the other species (Table <xref ref-type="table" rid="T1">1</xref>).</p></tp:treatment-sec><tp:treatment-sec><!--Section generated to contain objects referenced in tp:taxon-treatment.--><fig id="F1" position="float" orientation="portrait"><label>Figure 1.</label><caption><p>Phylogenetic tree based on an <abbrev xmlns:xlink="http://www.w3.org/1999/xlink" xlink:title="maximum parsimony" id="ABBRID0EYYAI" xlink:type="simple">MP</abbrev> analysis of a combined DNA dataset of <abbrev xmlns:xlink="http://www.w3.org/1999/xlink" xlink:title="internal transcribed spacer" id="ABBRID0E3YAI" xlink:type="simple">ITS</abbrev>, <abbrev xmlns:xlink="http://www.w3.org/1999/xlink" xlink:title="large subunit" id="ABBRID0EAZAI" xlink:type="simple">LSU</abbrev>, <italic><abbrev xmlns:xlink="http://www.w3.org/1999/xlink" xlink:title="elongation factor-1α" id="ABBRID0EFZAI" xlink:type="simple">TEF1-α</abbrev></italic> and <italic><abbrev xmlns:xlink="http://www.w3.org/1999/xlink" xlink:title="RNA polymerase II" id="ABBRID0EKZAI" xlink:type="simple">RPB2</abbrev></italic> gene sequences for the species of <italic><tp:taxon-name><tp:taxon-name-part taxon-name-part-type="genus" reg="Coryneum">Coryneum</tp:taxon-name-part></tp:taxon-name></italic>. Bootstrap values ≥ 50 % for <abbrev xmlns:xlink="http://www.w3.org/1999/xlink" xlink:title="maximum parsimony" id="ABBRID0EVZAI" xlink:type="simple">MP</abbrev>/<abbrev xmlns:xlink="http://www.w3.org/1999/xlink" xlink:title="Maximum Likelihood" id="ABBRID0EZZAI" xlink:type="simple">ML</abbrev> analyses are presented at the branches. Scale bar = 50 nucleotide substitutions.</p></caption><graphic xmlns:xlink="http://www.w3.org/1999/xlink" xlink:href="mycokeys-56-067-g001.jpg" position="float" orientation="portrait" xlink:type="simple" id="oo_317331.jpg"/></fig><table-wrap id="T1" position="float" orientation="portrait"><label>Table 1.</label><caption><p>Hosts, conidial sizes, and numbers of distosepta of currently accepted <italic><tp:taxon-name><tp:taxon-name-part taxon-name-part-type="genus" reg="Coryneum">Coryneum</tp:taxon-name-part></tp:taxon-name></italic> species.</p></caption><table id="TID0EU5AG" rules="all"><tbody><tr><th rowspan="1" colspan="1">Species</th><th rowspan="1" colspan="1">Host genus</th><th rowspan="1" colspan="1">Host family</th><th rowspan="1" colspan="1">Host order</th><th rowspan="1" colspan="1">Conidial size (μm)</th><th rowspan="1" colspan="1">No. of distosepta</th><th rowspan="1" colspan="1">References</th></tr><tr><td rowspan="1" colspan="1">
                <italic><tp:taxon-name>
                    <tp:taxon-name-part taxon-name-part-type="genus" reg="Coryneum">C.</tp:taxon-name-part>
                    <tp:taxon-name-part taxon-name-part-type="species" reg="arausiacum">arausiacum</tp:taxon-name-part>
                  </tp:taxon-name></italic>
              </td><td rowspan="1" colspan="1">
                <italic><tp:taxon-name>
                    <tp:taxon-name-part taxon-name-part-type="genus" reg="Quercus">Quercus</tp:taxon-name-part>
                  </tp:taxon-name></italic>
              </td><td rowspan="1" colspan="1">
                <tp:taxon-name>
                  <tp:taxon-name-part taxon-name-part-type="family">Fagaceae</tp:taxon-name-part>
                </tp:taxon-name>
              </td><td rowspan="1" colspan="1">
                <tp:taxon-name>
                  <tp:taxon-name-part taxon-name-part-type="order">Fagales</tp:taxon-name-part>
                </tp:taxon-name>
              </td><td rowspan="1" colspan="1">42–56 × 13–16</td><td rowspan="1" colspan="1">4–5</td><td rowspan="1" colspan="1">
                <xref ref-type="bibr" rid="B17">Senanayake et al. (2017)</xref>
              </td></tr><tr><td rowspan="1" colspan="1">
                <italic><tp:taxon-name>
                    <tp:taxon-name-part taxon-name-part-type="genus" reg="Coryneum">C.</tp:taxon-name-part>
                    <tp:taxon-name-part taxon-name-part-type="species" reg="betulinum">betulinum</tp:taxon-name-part>
                  </tp:taxon-name></italic>
              </td><td rowspan="1" colspan="1">
                <italic><tp:taxon-name>
                    <tp:taxon-name-part taxon-name-part-type="genus" reg="Betula">Betula</tp:taxon-name-part>
                  </tp:taxon-name></italic>
              </td><td rowspan="1" colspan="1">
                <tp:taxon-name>
                  <tp:taxon-name-part taxon-name-part-type="family">Betulaceae</tp:taxon-name-part>
                </tp:taxon-name>
              </td><td rowspan="1" colspan="1">
                <tp:taxon-name>
                  <tp:taxon-name-part taxon-name-part-type="order">Fagales</tp:taxon-name-part>
                </tp:taxon-name>
              </td><td rowspan="1" colspan="1">31–36 × 14–17</td><td rowspan="1" colspan="1">4–5</td><td rowspan="1" colspan="1">
                <xref ref-type="bibr" rid="B20">Sutton (1975)</xref>
              </td></tr><tr><td rowspan="1" colspan="1">
                <italic><tp:taxon-name>
                    <tp:taxon-name-part taxon-name-part-type="genus" reg="Coryneum">C.</tp:taxon-name-part>
                    <tp:taxon-name-part taxon-name-part-type="species" reg="calophylli">calophylli</tp:taxon-name-part>
                  </tp:taxon-name></italic>
              </td><td rowspan="1" colspan="1">
                <italic><tp:taxon-name>
                    <tp:taxon-name-part taxon-name-part-type="genus" reg="Calophyllum">Calophyllum</tp:taxon-name-part>
                  </tp:taxon-name></italic>
              </td><td rowspan="1" colspan="1">
                <tp:taxon-name>
                  <tp:taxon-name-part taxon-name-part-type="family">Guttiferae</tp:taxon-name-part>
                </tp:taxon-name>
              </td><td rowspan="1" colspan="1">
                <tp:taxon-name>
                  <tp:taxon-name-part taxon-name-part-type="order">Parietales</tp:taxon-name-part>
                </tp:taxon-name>
              </td><td rowspan="1" colspan="1">38–48 × 12.5–14.5</td><td rowspan="1" colspan="1">5–6</td><td rowspan="1" colspan="1">
                <xref ref-type="bibr" rid="B20">Sutton (1975)</xref>
              </td></tr><tr><td rowspan="1" colspan="1">
                <italic><tp:taxon-name>
                    <tp:taxon-name-part taxon-name-part-type="genus" reg="Coryneum">C.</tp:taxon-name-part>
                    <tp:taxon-name-part taxon-name-part-type="species" reg="carpinicola">carpinicola</tp:taxon-name-part>
                  </tp:taxon-name></italic>
              </td><td rowspan="1" colspan="1">
                <italic><tp:taxon-name>
                    <tp:taxon-name-part taxon-name-part-type="genus" reg="Carpinus">Carpinus</tp:taxon-name-part>
                  </tp:taxon-name></italic>
              </td><td rowspan="1" colspan="1">
                <tp:taxon-name>
                  <tp:taxon-name-part taxon-name-part-type="family">Betulaceae</tp:taxon-name-part>
                </tp:taxon-name>
              </td><td rowspan="1" colspan="1">
                <tp:taxon-name>
                  <tp:taxon-name-part taxon-name-part-type="order">Fagales</tp:taxon-name-part>
                </tp:taxon-name>
              </td><td rowspan="1" colspan="1">50–68 × 8–11</td><td rowspan="1" colspan="1">7–11</td><td rowspan="1" colspan="1">
                <xref ref-type="bibr" rid="B20">Sutton (1975)</xref>
              </td></tr><tr><td rowspan="1" colspan="1">
                <italic><tp:taxon-name>
                    <tp:taxon-name-part taxon-name-part-type="genus" reg="Coryneum">C.</tp:taxon-name-part>
                    <tp:taxon-name-part taxon-name-part-type="species" reg="castaneicola">castaneicola</tp:taxon-name-part>
                  </tp:taxon-name></italic>
              </td><td rowspan="1" colspan="1">
                <italic><tp:taxon-name>
                    <tp:taxon-name-part taxon-name-part-type="genus" reg="Castanea">Castanea</tp:taxon-name-part>
                  </tp:taxon-name></italic>
              </td><td rowspan="1" colspan="1">
                <tp:taxon-name>
                  <tp:taxon-name-part taxon-name-part-type="family">Fagaceae</tp:taxon-name-part>
                </tp:taxon-name>
              </td><td rowspan="1" colspan="1">
                <tp:taxon-name>
                  <tp:taxon-name-part taxon-name-part-type="order">Fagales</tp:taxon-name-part>
                </tp:taxon-name>
              </td><td rowspan="1" colspan="1">56–80 × 9.5–13</td><td rowspan="1" colspan="1">5–8</td><td rowspan="1" colspan="1">
                <xref ref-type="bibr" rid="B20">Sutton (1975)</xref>
              </td></tr><tr><td rowspan="1" colspan="1">
                <italic><tp:taxon-name>
                    <tp:taxon-name-part taxon-name-part-type="genus" reg="Coryneum">C.</tp:taxon-name-part>
                    <tp:taxon-name-part taxon-name-part-type="species" reg="cesatii">cesatii</tp:taxon-name-part>
                  </tp:taxon-name></italic>
              </td><td rowspan="1" colspan="1">
                <italic><tp:taxon-name>
                    <tp:taxon-name-part taxon-name-part-type="genus" reg="Aesculus">Aesculus</tp:taxon-name-part>
                  </tp:taxon-name></italic>
              </td><td rowspan="1" colspan="1">
                <tp:taxon-name>
                  <tp:taxon-name-part taxon-name-part-type="family">Hippocastanaceae</tp:taxon-name-part>
                </tp:taxon-name>
              </td><td rowspan="1" colspan="1">
                <tp:taxon-name>
                  <tp:taxon-name-part taxon-name-part-type="order">Sapindales</tp:taxon-name-part>
                </tp:taxon-name>
              </td><td rowspan="1" colspan="1">80–90 × 13–15</td><td rowspan="1" colspan="1">6–7</td><td rowspan="1" colspan="1">
                <xref ref-type="bibr" rid="B20">Sutton (1975)</xref>
              </td></tr><tr><td rowspan="1" colspan="1">
                <italic><tp:taxon-name>
                    <tp:taxon-name-part taxon-name-part-type="genus" reg="Coryneum">C.</tp:taxon-name-part>
                    <tp:taxon-name-part taxon-name-part-type="species" reg="clusiae">clusiae</tp:taxon-name-part>
                  </tp:taxon-name></italic>
              </td><td rowspan="1" colspan="1">
                <italic><tp:taxon-name>
                    <tp:taxon-name-part taxon-name-part-type="genus" reg="Clusia">Clusia</tp:taxon-name-part>
                  </tp:taxon-name></italic>
              </td><td rowspan="1" colspan="1">
                <tp:taxon-name>
                  <tp:taxon-name-part taxon-name-part-type="family">Clusiaceae</tp:taxon-name-part>
                </tp:taxon-name>
              </td><td rowspan="1" colspan="1">
                <tp:taxon-name>
                  <tp:taxon-name-part taxon-name-part-type="order">Malpighiales</tp:taxon-name-part>
                </tp:taxon-name>
              </td><td rowspan="1" colspan="1">30–40 × 20–30</td><td rowspan="1" colspan="1">3–5</td><td rowspan="1" colspan="1">
                <xref ref-type="bibr" rid="B20">Sutton (1975)</xref>
              </td></tr><tr><td rowspan="1" colspan="1">
                <italic><tp:taxon-name>
                    <tp:taxon-name-part taxon-name-part-type="genus" reg="Coryneum">C.</tp:taxon-name-part>
                    <tp:taxon-name-part taxon-name-part-type="species" reg="compactum">compactum</tp:taxon-name-part>
                  </tp:taxon-name></italic>
              </td><td rowspan="1" colspan="1">
                <italic><tp:taxon-name>
                    <tp:taxon-name-part taxon-name-part-type="genus" reg="Ulmus">Ulmus</tp:taxon-name-part>
                  </tp:taxon-name></italic>
              </td><td rowspan="1" colspan="1">
                <tp:taxon-name>
                  <tp:taxon-name-part taxon-name-part-type="family">Ulmaceae</tp:taxon-name-part>
                </tp:taxon-name>
              </td><td rowspan="1" colspan="1">
                <tp:taxon-name>
                  <tp:taxon-name-part taxon-name-part-type="order">Urticales</tp:taxon-name-part>
                </tp:taxon-name>
              </td><td rowspan="1" colspan="1">40–58 × 15–21</td><td rowspan="1" colspan="1">4–6</td><td rowspan="1" colspan="1">
                <xref ref-type="bibr" rid="B20">Sutton (1975)</xref>
              </td></tr><tr><td rowspan="1" colspan="1">
                <italic><tp:taxon-name>
                    <tp:taxon-name-part taxon-name-part-type="genus" reg="Coryneum">C.</tp:taxon-name-part>
                    <tp:taxon-name-part taxon-name-part-type="species" reg="depressum">depressum</tp:taxon-name-part>
                  </tp:taxon-name></italic>
              </td><td rowspan="1" colspan="1">
                <italic><tp:taxon-name>
                    <tp:taxon-name-part taxon-name-part-type="genus" reg="Quercus">Quercus</tp:taxon-name-part>
                  </tp:taxon-name></italic>
              </td><td rowspan="1" colspan="1">
                <tp:taxon-name>
                  <tp:taxon-name-part taxon-name-part-type="family">Fagaceae</tp:taxon-name-part>
                </tp:taxon-name>
              </td><td rowspan="1" colspan="1">
                <tp:taxon-name>
                  <tp:taxon-name-part taxon-name-part-type="order">Fagales</tp:taxon-name-part>
                </tp:taxon-name>
              </td><td rowspan="1" colspan="1">44–53 × 19–23</td><td rowspan="1" colspan="1">4–6</td><td rowspan="1" colspan="1">
                <xref ref-type="bibr" rid="B20">Sutton (1975)</xref>
              </td></tr><tr><td rowspan="1" colspan="1">
                <italic><tp:taxon-name>
                    <tp:taxon-name-part taxon-name-part-type="genus" reg="Coryneum">C.</tp:taxon-name-part>
                    <tp:taxon-name-part taxon-name-part-type="species" reg="elevatum">elevatum</tp:taxon-name-part>
                  </tp:taxon-name></italic>
              </td><td rowspan="1" colspan="1">
                <italic><tp:taxon-name>
                    <tp:taxon-name-part taxon-name-part-type="genus" reg="Quercus">Quercus</tp:taxon-name-part>
                  </tp:taxon-name></italic>
              </td><td rowspan="1" colspan="1">
                <tp:taxon-name>
                  <tp:taxon-name-part taxon-name-part-type="family">Fagaceae</tp:taxon-name-part>
                </tp:taxon-name>
              </td><td rowspan="1" colspan="1">
                <tp:taxon-name>
                  <tp:taxon-name-part taxon-name-part-type="order">Fagales</tp:taxon-name-part>
                </tp:taxon-name>
              </td><td rowspan="1" colspan="1">56–69 × 24–28</td><td rowspan="1" colspan="1">5–7</td><td rowspan="1" colspan="1">
                <xref ref-type="bibr" rid="B20">Sutton (1975)</xref>
              </td></tr><tr><td rowspan="1" colspan="1">
                <italic><tp:taxon-name>
                    <tp:taxon-name-part taxon-name-part-type="genus" reg="Coryneum">C.</tp:taxon-name-part>
                    <tp:taxon-name-part taxon-name-part-type="species" reg="gigasporum">gigasporum</tp:taxon-name-part>
                  </tp:taxon-name></italic>
              </td><td rowspan="1" colspan="1">
                <italic><tp:taxon-name>
                    <tp:taxon-name-part taxon-name-part-type="genus" reg="Castanea">Castanea</tp:taxon-name-part>
                  </tp:taxon-name></italic>
              </td><td rowspan="1" colspan="1">
                <tp:taxon-name>
                  <tp:taxon-name-part taxon-name-part-type="family">Fagaceae</tp:taxon-name-part>
                </tp:taxon-name>
              </td><td rowspan="1" colspan="1">
                <tp:taxon-name>
                  <tp:taxon-name-part taxon-name-part-type="order">Fagales</tp:taxon-name-part>
                </tp:taxon-name>
              </td><td rowspan="1" colspan="1">88–117 × 18–23</td><td rowspan="1" colspan="1">7–9</td><td rowspan="1" colspan="1">
                <xref ref-type="bibr" rid="B11">Jiang et al. (2018)</xref>
              </td></tr><tr><td rowspan="1" colspan="1">
                <italic><tp:taxon-name>
                    <tp:taxon-name-part taxon-name-part-type="genus" reg="Coryneum">C.</tp:taxon-name-part>
                    <tp:taxon-name-part taxon-name-part-type="species" reg="gregoryi">gregoryi</tp:taxon-name-part>
                  </tp:taxon-name></italic>
              </td><td rowspan="1" colspan="1">
                <italic><tp:taxon-name>
                    <tp:taxon-name-part taxon-name-part-type="genus" reg="Eucalyptus">Eucalyptus</tp:taxon-name-part>
                  </tp:taxon-name></italic>
              </td><td rowspan="1" colspan="1">
                <tp:taxon-name>
                  <tp:taxon-name-part taxon-name-part-type="family">Myrtaceae</tp:taxon-name-part>
                </tp:taxon-name>
              </td><td rowspan="1" colspan="1">
                <tp:taxon-name>
                  <tp:taxon-name-part taxon-name-part-type="order">Myrtales</tp:taxon-name-part>
                </tp:taxon-name>
              </td><td rowspan="1" colspan="1">32.5–43 × 12–16</td><td rowspan="1" colspan="1">5–9</td><td rowspan="1" colspan="1">Sutton and Sharma (1983)</td></tr><tr><td rowspan="1" colspan="1">
                <italic><tp:taxon-name>
                    <tp:taxon-name-part taxon-name-part-type="genus" reg="Coryneum">C.</tp:taxon-name-part>
                    <tp:taxon-name-part taxon-name-part-type="species" reg="heveanum">heveanum</tp:taxon-name-part>
                  </tp:taxon-name></italic>
              </td><td rowspan="1" colspan="1">
                <italic><tp:taxon-name>
                    <tp:taxon-name-part taxon-name-part-type="genus" reg="Hevea">Hevea</tp:taxon-name-part>
                  </tp:taxon-name></italic>
              </td><td rowspan="1" colspan="1">
                <tp:taxon-name>
                  <tp:taxon-name-part taxon-name-part-type="family">Euphorbiaceae</tp:taxon-name-part>
                </tp:taxon-name>
              </td><td rowspan="1" colspan="1">
                <tp:taxon-name>
                  <tp:taxon-name-part taxon-name-part-type="order">Malpighiales</tp:taxon-name-part>
                </tp:taxon-name>
              </td><td rowspan="1" colspan="1">40–68 × 14–20</td><td rowspan="1" colspan="1">4–6</td><td rowspan="1" colspan="1">
                <xref ref-type="bibr" rid="B19">Senwanna et al. (2018)</xref>
              </td></tr><tr><td rowspan="1" colspan="1">
                <italic><tp:taxon-name>
                    <tp:taxon-name-part taxon-name-part-type="genus" reg="Coryneum">C.</tp:taxon-name-part>
                    <tp:taxon-name-part taxon-name-part-type="species" reg="ilicis">ilicis</tp:taxon-name-part>
                  </tp:taxon-name></italic>
              </td><td rowspan="1" colspan="1">
                <italic><tp:taxon-name>
                    <tp:taxon-name-part taxon-name-part-type="genus" reg="Ilex">Ilex</tp:taxon-name-part>
                  </tp:taxon-name></italic>
              </td><td rowspan="1" colspan="1">
                <tp:taxon-name>
                  <tp:taxon-name-part taxon-name-part-type="family">Aquifoliaceae</tp:taxon-name-part>
                </tp:taxon-name>
              </td><td rowspan="1" colspan="1">
                <tp:taxon-name>
                  <tp:taxon-name-part taxon-name-part-type="order">Sapindales</tp:taxon-name-part>
                </tp:taxon-name>
              </td><td rowspan="1" colspan="1">82–105 × 9.5–12.5</td><td rowspan="1" colspan="1">10–11</td><td rowspan="1" colspan="1">This study</td></tr><tr><td rowspan="1" colspan="1">
                <italic><tp:taxon-name>
                    <tp:taxon-name-part taxon-name-part-type="genus" reg="Coryneum">C.</tp:taxon-name-part>
                    <tp:taxon-name-part taxon-name-part-type="species" reg="japonicum">japonicum</tp:taxon-name-part>
                  </tp:taxon-name></italic>
              </td><td rowspan="1" colspan="1">
                <italic><tp:taxon-name>
                    <tp:taxon-name-part taxon-name-part-type="genus" reg="Quercus">Quercus</tp:taxon-name-part>
                  </tp:taxon-name></italic>
              </td><td rowspan="1" colspan="1">
                <tp:taxon-name>
                  <tp:taxon-name-part taxon-name-part-type="family">Fagaceae</tp:taxon-name-part>
                </tp:taxon-name>
              </td><td rowspan="1" colspan="1">
                <tp:taxon-name>
                  <tp:taxon-name-part taxon-name-part-type="order">Fagales</tp:taxon-name-part>
                </tp:taxon-name>
              </td><td rowspan="1" colspan="1">45–60 × 11–12</td><td rowspan="1" colspan="1">5–7</td><td rowspan="1" colspan="1">
                <xref ref-type="bibr" rid="B20">Sutton (1975)</xref>
              </td></tr><tr><td rowspan="1" colspan="1">
                <italic><tp:taxon-name>
                    <tp:taxon-name-part taxon-name-part-type="genus" reg="Coryneum">C.</tp:taxon-name-part>
                    <tp:taxon-name-part taxon-name-part-type="species" reg="lanciforme">lanciforme</tp:taxon-name-part>
                  </tp:taxon-name></italic>
              </td><td rowspan="1" colspan="1">
                <italic><tp:taxon-name>
                    <tp:taxon-name-part taxon-name-part-type="genus" reg="Betula">Betula</tp:taxon-name-part>
                  </tp:taxon-name></italic>
              </td><td rowspan="1" colspan="1">
                <tp:taxon-name>
                  <tp:taxon-name-part taxon-name-part-type="family">Betulaceae</tp:taxon-name-part>
                </tp:taxon-name>
              </td><td rowspan="1" colspan="1">
                <tp:taxon-name>
                  <tp:taxon-name-part taxon-name-part-type="order">Fagales</tp:taxon-name-part>
                </tp:taxon-name>
              </td><td rowspan="1" colspan="1">45–53 × 16–18</td><td rowspan="1" colspan="1">4–6</td><td rowspan="1" colspan="1">
                <xref ref-type="bibr" rid="B20">Sutton (1975)</xref>
              </td></tr><tr><td rowspan="1" colspan="1">
                <italic><tp:taxon-name>
                    <tp:taxon-name-part taxon-name-part-type="genus" reg="Coryneum">C.</tp:taxon-name-part>
                    <tp:taxon-name-part taxon-name-part-type="species" reg="megaspermum">megaspermum</tp:taxon-name-part>
                  </tp:taxon-name></italic>
              </td><td rowspan="1" colspan="1">
                <italic><tp:taxon-name>
                    <tp:taxon-name-part taxon-name-part-type="genus" reg="Quercus">Quercus</tp:taxon-name-part>
                  </tp:taxon-name></italic>
              </td><td rowspan="1" colspan="1">
                <tp:taxon-name>
                  <tp:taxon-name-part taxon-name-part-type="family">Fagaceae</tp:taxon-name-part>
                </tp:taxon-name>
              </td><td rowspan="1" colspan="1">
                <tp:taxon-name>
                  <tp:taxon-name-part taxon-name-part-type="order">Fagales</tp:taxon-name-part>
                </tp:taxon-name>
              </td><td rowspan="1" colspan="1">73–97 × 13–16</td><td rowspan="1" colspan="1">7–11</td><td rowspan="1" colspan="1">
                <xref ref-type="bibr" rid="B21">Sutton (1980)</xref>
              </td></tr><tr><td rowspan="1" colspan="1">
                <tp:taxon-name>
                  <tp:taxon-name-part taxon-name-part-type="genus" reg="Coryneum">C.</tp:taxon-name-part>
                  <tp:taxon-name-part taxon-name-part-type="species" reg="megaspermum">megaspermum</tp:taxon-name-part>
                  <tp:taxon-name-part taxon-name-part-type="infraspecific-rank">var.</tp:taxon-name-part>
                  <tp:taxon-name-part taxon-name-part-type="variety" reg="cylindricum">cylindricum</tp:taxon-name-part>
                </tp:taxon-name>
              </td><td rowspan="1" colspan="1">
                <italic><tp:taxon-name>
                    <tp:taxon-name-part taxon-name-part-type="genus" reg="Quercus">Quercus</tp:taxon-name-part>
                  </tp:taxon-name></italic>
              </td><td rowspan="1" colspan="1">
                <tp:taxon-name>
                  <tp:taxon-name-part taxon-name-part-type="family">Fagaceae</tp:taxon-name-part>
                </tp:taxon-name>
              </td><td rowspan="1" colspan="1">
                <tp:taxon-name>
                  <tp:taxon-name-part taxon-name-part-type="order">Fagales</tp:taxon-name-part>
                </tp:taxon-name>
              </td><td rowspan="1" colspan="1">100–125 × 10–13</td><td rowspan="1" colspan="1">7–8</td><td rowspan="1" colspan="1">
                <xref ref-type="bibr" rid="B20">Sutton (1975)</xref>
              </td></tr><tr><td rowspan="1" colspan="1">
                <italic><tp:taxon-name>
                    <tp:taxon-name-part taxon-name-part-type="genus" reg="Coryneum">C.</tp:taxon-name-part>
                    <tp:taxon-name-part taxon-name-part-type="species" reg="modonium">modonium</tp:taxon-name-part>
                  </tp:taxon-name></italic>
              </td><td rowspan="1" colspan="1">
                <italic><tp:taxon-name>
                    <tp:taxon-name-part taxon-name-part-type="genus" reg="Castanea">Castanea</tp:taxon-name-part>
                  </tp:taxon-name></italic>
              </td><td rowspan="1" colspan="1">
                <tp:taxon-name>
                  <tp:taxon-name-part taxon-name-part-type="family">Fagaceae</tp:taxon-name-part>
                </tp:taxon-name>
              </td><td rowspan="1" colspan="1">
                <tp:taxon-name>
                  <tp:taxon-name-part taxon-name-part-type="order">Fagales</tp:taxon-name-part>
                </tp:taxon-name>
              </td><td rowspan="1" colspan="1">50–71 × 14–19</td><td rowspan="1" colspan="1">5–8</td><td rowspan="1" colspan="1">
                <xref ref-type="bibr" rid="B20">Sutton (1975)</xref>
              </td></tr><tr><td rowspan="1" colspan="1">
                <italic><tp:taxon-name>
                    <tp:taxon-name-part taxon-name-part-type="genus" reg="Coryneum">C.</tp:taxon-name-part>
                    <tp:taxon-name-part taxon-name-part-type="species" reg="neesii">neesii</tp:taxon-name-part>
                  </tp:taxon-name></italic>
              </td><td rowspan="1" colspan="1">
                <italic><tp:taxon-name>
                    <tp:taxon-name-part taxon-name-part-type="genus" reg="Quercus">Quercus</tp:taxon-name-part>
                  </tp:taxon-name></italic>
              </td><td rowspan="1" colspan="1">
                <tp:taxon-name>
                  <tp:taxon-name-part taxon-name-part-type="family">Fagaceae</tp:taxon-name-part>
                </tp:taxon-name>
              </td><td rowspan="1" colspan="1">
                <tp:taxon-name>
                  <tp:taxon-name-part taxon-name-part-type="order">Fagales</tp:taxon-name-part>
                </tp:taxon-name>
              </td><td rowspan="1" colspan="1">68–82 × 18–22</td><td rowspan="1" colspan="1">6–8</td><td rowspan="1" colspan="1">
                <xref ref-type="bibr" rid="B20">Sutton (1975)</xref>
              </td></tr><tr><td rowspan="1" colspan="1">
                <italic><tp:taxon-name>
                    <tp:taxon-name-part taxon-name-part-type="genus" reg="Coryneum">C.</tp:taxon-name-part>
                    <tp:taxon-name-part taxon-name-part-type="species" reg="pruni">pruni</tp:taxon-name-part>
                  </tp:taxon-name></italic>
              </td><td rowspan="1" colspan="1">
                <italic><tp:taxon-name>
                    <tp:taxon-name-part taxon-name-part-type="genus" reg="Prunus">Prunus</tp:taxon-name-part>
                  </tp:taxon-name></italic>
              </td><td rowspan="1" colspan="1">
                <tp:taxon-name>
                  <tp:taxon-name-part taxon-name-part-type="family">Rosaceae</tp:taxon-name-part>
                </tp:taxon-name>
              </td><td rowspan="1" colspan="1">
                <tp:taxon-name>
                  <tp:taxon-name-part taxon-name-part-type="order">Rosales</tp:taxon-name-part>
                </tp:taxon-name>
              </td><td rowspan="1" colspan="1">14–23 × 5.5–9</td><td rowspan="1" colspan="1">4–5</td><td rowspan="1" colspan="1">
                <xref ref-type="bibr" rid="B33">Wijayawardene et al. (2016)</xref>
              </td></tr><tr><td rowspan="1" colspan="1">
                <italic><tp:taxon-name>
                    <tp:taxon-name-part taxon-name-part-type="genus" reg="Coryneum">C.</tp:taxon-name-part>
                    <tp:taxon-name-part taxon-name-part-type="species" reg="psidii">psidii</tp:taxon-name-part>
                  </tp:taxon-name></italic>
              </td><td rowspan="1" colspan="1">
                <italic><tp:taxon-name>
                    <tp:taxon-name-part taxon-name-part-type="genus" reg="Psidium">Psidium</tp:taxon-name-part>
                  </tp:taxon-name></italic>
              </td><td rowspan="1" colspan="1">
                <tp:taxon-name>
                  <tp:taxon-name-part taxon-name-part-type="family">Myrtaceae</tp:taxon-name-part>
                </tp:taxon-name>
              </td><td rowspan="1" colspan="1">
                <tp:taxon-name>
                  <tp:taxon-name-part taxon-name-part-type="order">Myrtales</tp:taxon-name-part>
                </tp:taxon-name>
              </td><td rowspan="1" colspan="1">25–40 × 14–17</td><td rowspan="1" colspan="1">5–6</td><td rowspan="1" colspan="1">
                <xref ref-type="bibr" rid="B20">Sutton (1975)</xref>
              </td></tr><tr><td rowspan="1" colspan="1">
                <italic><tp:taxon-name>
                    <tp:taxon-name-part taxon-name-part-type="genus" reg="Coryneum">C.</tp:taxon-name-part>
                    <tp:taxon-name-part taxon-name-part-type="species" reg="pyricola">pyricola</tp:taxon-name-part>
                  </tp:taxon-name></italic>
              </td><td rowspan="1" colspan="1">
                <italic><tp:taxon-name>
                    <tp:taxon-name-part taxon-name-part-type="genus" reg="Pyrus">Pyrus</tp:taxon-name-part>
                  </tp:taxon-name></italic>
              </td><td rowspan="1" colspan="1">
                <tp:taxon-name>
                  <tp:taxon-name-part taxon-name-part-type="family">Rosaceae</tp:taxon-name-part>
                </tp:taxon-name>
              </td><td rowspan="1" colspan="1">
                <tp:taxon-name>
                  <tp:taxon-name-part taxon-name-part-type="order">Rosales</tp:taxon-name-part>
                </tp:taxon-name>
              </td><td rowspan="1" colspan="1">61–70 × 24–32</td><td rowspan="1" colspan="1">5–7</td><td rowspan="1" colspan="1">
                <xref ref-type="bibr" rid="B20">Sutton (1975)</xref>
              </td></tr><tr><td rowspan="1" colspan="1">
                <italic><tp:taxon-name>
                    <tp:taxon-name-part taxon-name-part-type="genus" reg="Coryneum">C.</tp:taxon-name-part>
                    <tp:taxon-name-part taxon-name-part-type="species" reg="quercinum">quercinum</tp:taxon-name-part>
                  </tp:taxon-name></italic>
              </td><td rowspan="1" colspan="1">
                <italic><tp:taxon-name>
                    <tp:taxon-name-part taxon-name-part-type="genus" reg="Quercus">Quercus</tp:taxon-name-part>
                  </tp:taxon-name></italic>
              </td><td rowspan="1" colspan="1">
                <tp:taxon-name>
                  <tp:taxon-name-part taxon-name-part-type="family">Fagaceae</tp:taxon-name-part>
                </tp:taxon-name>
              </td><td rowspan="1" colspan="1">
                <tp:taxon-name>
                  <tp:taxon-name-part taxon-name-part-type="order">Fagales</tp:taxon-name-part>
                </tp:taxon-name>
              </td><td rowspan="1" colspan="1">45–60 × 14–16</td><td rowspan="1" colspan="1">6–7</td><td rowspan="1" colspan="1">
                <xref ref-type="bibr" rid="B13">Muthumary and Sutton (1986)</xref>
              </td></tr><tr><td rowspan="1" colspan="1">
                <italic><tp:taxon-name>
                    <tp:taxon-name-part taxon-name-part-type="genus" reg="Coryneum">C.</tp:taxon-name-part>
                    <tp:taxon-name-part taxon-name-part-type="species" reg="sinense">sinense</tp:taxon-name-part>
                  </tp:taxon-name></italic>
              </td><td rowspan="1" colspan="1">
                <italic><tp:taxon-name>
                    <tp:taxon-name-part taxon-name-part-type="genus" reg="Quercus">Quercus</tp:taxon-name-part>
                  </tp:taxon-name></italic>
              </td><td rowspan="1" colspan="1">
                <tp:taxon-name>
                  <tp:taxon-name-part taxon-name-part-type="family">Fagaceae</tp:taxon-name-part>
                </tp:taxon-name>
              </td><td rowspan="1" colspan="1">
                <tp:taxon-name>
                  <tp:taxon-name-part taxon-name-part-type="order">Fagales</tp:taxon-name-part>
                </tp:taxon-name>
              </td><td rowspan="1" colspan="1">50–76 × 13–17</td><td rowspan="1" colspan="1">5–7</td><td rowspan="1" colspan="1">
                <xref ref-type="bibr" rid="B11">Jiang et al. (2018)</xref>
              </td></tr><tr><td rowspan="1" colspan="1">
                <italic><tp:taxon-name>
                    <tp:taxon-name-part taxon-name-part-type="genus" reg="Coryneum">C.</tp:taxon-name-part>
                    <tp:taxon-name-part taxon-name-part-type="species" reg="songshanense">songshanense</tp:taxon-name-part>
                  </tp:taxon-name></italic>
              </td><td rowspan="1" colspan="1">
                <italic><tp:taxon-name>
                    <tp:taxon-name-part taxon-name-part-type="genus" reg="Quercus">Quercus</tp:taxon-name-part>
                  </tp:taxon-name></italic>
              </td><td rowspan="1" colspan="1">
                <tp:taxon-name>
                  <tp:taxon-name-part taxon-name-part-type="family">Fagaceae</tp:taxon-name-part>
                </tp:taxon-name>
              </td><td rowspan="1" colspan="1">
                <tp:taxon-name>
                  <tp:taxon-name-part taxon-name-part-type="order">Fagales</tp:taxon-name-part>
                </tp:taxon-name>
              </td><td rowspan="1" colspan="1">51–76 × 9–11.5</td><td rowspan="1" colspan="1">5–7</td><td rowspan="1" colspan="1">This study</td></tr><tr><td rowspan="1" colspan="1">
                <italic><tp:taxon-name>
                    <tp:taxon-name-part taxon-name-part-type="genus" reg="Coryneum">C.</tp:taxon-name-part>
                    <tp:taxon-name-part taxon-name-part-type="species" reg="stromatoideum">stromatoideum</tp:taxon-name-part>
                  </tp:taxon-name></italic>
              </td><td rowspan="1" colspan="1">
                <italic><tp:taxon-name>
                    <tp:taxon-name-part taxon-name-part-type="genus" reg="Tsuga">Tsuga</tp:taxon-name-part>
                  </tp:taxon-name></italic>
              </td><td rowspan="1" colspan="1">
                <tp:taxon-name>
                  <tp:taxon-name-part taxon-name-part-type="family">Pinaceae</tp:taxon-name-part>
                </tp:taxon-name>
              </td><td rowspan="1" colspan="1">
                <tp:taxon-name>
                  <tp:taxon-name-part taxon-name-part-type="order">Pinales</tp:taxon-name-part>
                </tp:taxon-name>
              </td><td rowspan="1" colspan="1">105–180 × 16–20</td><td rowspan="1" colspan="1">9–17</td><td rowspan="1" colspan="1">
                <xref ref-type="bibr" rid="B20">Sutton (1975)</xref>
              </td></tr><tr><td rowspan="1" colspan="1">
                <italic><tp:taxon-name>
                    <tp:taxon-name-part taxon-name-part-type="genus" reg="Coryneum">C.</tp:taxon-name-part>
                    <tp:taxon-name-part taxon-name-part-type="species" reg="suttonii">suttonii</tp:taxon-name-part>
                  </tp:taxon-name></italic>
              </td><td rowspan="1" colspan="1">
                <italic><tp:taxon-name>
                    <tp:taxon-name-part taxon-name-part-type="genus" reg="Castanea">Castanea</tp:taxon-name-part>
                  </tp:taxon-name></italic>
              </td><td rowspan="1" colspan="1">
                <tp:taxon-name>
                  <tp:taxon-name-part taxon-name-part-type="family">Fagaceae</tp:taxon-name-part>
                </tp:taxon-name>
              </td><td rowspan="1" colspan="1">
                <tp:taxon-name>
                  <tp:taxon-name-part taxon-name-part-type="order">Fagales</tp:taxon-name-part>
                </tp:taxon-name>
              </td><td rowspan="1" colspan="1">60–76 × 10–14.5</td><td rowspan="1" colspan="1">4–5</td><td rowspan="1" colspan="1">
                <xref ref-type="bibr" rid="B11">Jiang et al. (2018)</xref>
              </td></tr><tr><td rowspan="1" colspan="1">
                <italic><tp:taxon-name>
                    <tp:taxon-name-part taxon-name-part-type="genus" reg="Coryneum">C.</tp:taxon-name-part>
                    <tp:taxon-name-part taxon-name-part-type="species" reg="sydowianum">sydowianum</tp:taxon-name-part>
                  </tp:taxon-name></italic>
              </td><td rowspan="1" colspan="1">
                <italic><tp:taxon-name>
                    <tp:taxon-name-part taxon-name-part-type="genus" reg="Alnus">Alnus</tp:taxon-name-part>
                  </tp:taxon-name></italic>
              </td><td rowspan="1" colspan="1">
                <tp:taxon-name>
                  <tp:taxon-name-part taxon-name-part-type="family">Betulaceae</tp:taxon-name-part>
                </tp:taxon-name>
              </td><td rowspan="1" colspan="1">
                <tp:taxon-name>
                  <tp:taxon-name-part taxon-name-part-type="order">Fagales</tp:taxon-name-part>
                </tp:taxon-name>
              </td><td rowspan="1" colspan="1">50–58 × 14–17</td><td rowspan="1" colspan="1">5–6</td><td rowspan="1" colspan="1">
                <xref ref-type="bibr" rid="B20">Sutton (1975)</xref>
              </td></tr><tr><td rowspan="1" colspan="1">
                <italic><tp:taxon-name>
                    <tp:taxon-name-part taxon-name-part-type="genus" reg="Coryneum">C.</tp:taxon-name-part>
                    <tp:taxon-name-part taxon-name-part-type="species" reg="terrophilum">terrophilum</tp:taxon-name-part>
                  </tp:taxon-name></italic>
              </td><td rowspan="1" colspan="1">NA</td><td rowspan="1" colspan="1">NA</td><td rowspan="1" colspan="1">NA</td><td rowspan="1" colspan="1">25–55 × 15–24</td><td rowspan="1" colspan="1">3–7</td><td rowspan="1" colspan="1">Sutton and Sharma (1983)</td></tr><tr><td rowspan="1" colspan="1">
                <italic><tp:taxon-name>
                    <tp:taxon-name-part taxon-name-part-type="genus" reg="Coryneum">C.</tp:taxon-name-part>
                    <tp:taxon-name-part taxon-name-part-type="species" reg="umbonatum">umbonatum</tp:taxon-name-part>
                  </tp:taxon-name></italic>
              </td><td rowspan="1" colspan="1">
                <italic><tp:taxon-name>
                    <tp:taxon-name-part taxon-name-part-type="genus" reg="Quercus">Quercus</tp:taxon-name-part>
                  </tp:taxon-name></italic>
              </td><td rowspan="1" colspan="1">
                <tp:taxon-name>
                  <tp:taxon-name-part taxon-name-part-type="family">Fagaceae</tp:taxon-name-part>
                </tp:taxon-name>
              </td><td rowspan="1" colspan="1">
                <tp:taxon-name>
                  <tp:taxon-name-part taxon-name-part-type="order">Fagales</tp:taxon-name-part>
                </tp:taxon-name>
              </td><td rowspan="1" colspan="1">57–72 × 13–16</td><td rowspan="1" colspan="1">5–7</td><td rowspan="1" colspan="1">
                <xref ref-type="bibr" rid="B20">Sutton (1975)</xref>
              </td></tr></tbody></table></table-wrap></tp:treatment-sec><ref-list><ref id="B17"><mixed-citation xmlns:xlink="http://www.w3.org/1999/xlink" xlink:type="simple"><person-group><name name-style="western"><surname>Senanayake</surname><given-names>IC</given-names></name><name name-style="western"><surname>Crous</surname><given-names>PW</given-names></name><name name-style="western"><surname>Groenewald</surname><given-names>JZ</given-names></name><name name-style="western"><surname>Maharachchikumbura</surname><given-names>SSN</given-names></name><name name-style="western"><surname>Jeewon</surname><given-names>R</given-names></name><name name-style="western"><surname>Phillips</surname><given-names>AJL</given-names></name><name name-style="western"><surname>Bhat</surname><given-names>JD</given-names></name><name name-style="western"><surname>Perera</surname><given-names>RH</given-names></name><name name-style="western"><surname>Li</surname><given-names>QR</given-names></name><name name-style="western"><surname>Li</surname><given-names>WJ</given-names></name><name name-style="western"><surname>Tangthirasunun</surname><given-names>N</given-names></name><name name-style="western"><surname>Norphanphoun</surname><given-names>C</given-names></name><name name-style="western"><surname>Karunarathna</surname><given-names>SC</given-names></name><name name-style="western"><surname>Camporesi</surname><given-names>E</given-names></name><name name-style="western"><surname>Manawasighe</surname><given-names>IS</given-names></name><name name-style="western"><surname>Al-Sadi</surname><given-names>AM</given-names></name><name name-style="western"><surname>Hyde</surname><given-names>KD</given-names></name></person-group> (<year>2017</year>) <article-title>Families of <tp:taxon-name><tp:taxon-name-part taxon-name-part-type="genus">Diaporthales</tp:taxon-name-part></tp:taxon-name> based on morphological and phylogenetic evidence.</article-title><source>Studies in Mycology</source><volume>86</volume>: <fpage>217</fpage>–<lpage>296</lpage>. <ext-link xlink:type="simple" ext-link-type="doi" xlink:href="10.1016/j.simyco.2017.07.003">https://doi.org/10.1016/j.simyco.2017.07.003</ext-link></mixed-citation></ref><ref id="B20"><mixed-citation xmlns:xlink="http://www.w3.org/1999/xlink" xlink:type="simple"><person-group><name name-style="western"><surname>Sutton</surname><given-names>BC</given-names></name></person-group> (<year>1975</year>) <article-title><tp:taxon-name><tp:taxon-name-part taxon-name-part-type="class">Coelomycetes</tp:taxon-name-part></tp:taxon-name> V. <italic><tp:taxon-name><tp:taxon-name-part taxon-name-part-type="genus">Coryneum</tp:taxon-name-part></tp:taxon-name></italic>.</article-title><source>Mycological Papers</source><volume>138</volume>: <fpage>1</fpage>–<lpage>224</lpage>.</mixed-citation></ref><ref id="B11"><mixed-citation xmlns:xlink="http://www.w3.org/1999/xlink" xlink:type="simple"><person-group><name name-style="western"><surname>Jiang</surname><given-names>N</given-names></name><name name-style="western"><surname>Voglmayr</surname><given-names>H</given-names></name><name name-style="western"><surname>Tian</surname><given-names>CM</given-names></name></person-group> (<year>2018</year>) <article-title>New species and records of <italic><tp:taxon-name><tp:taxon-name-part taxon-name-part-type="genus">Coryneum</tp:taxon-name-part></tp:taxon-name></italic> from China.</article-title><source>Mycologia</source><volume>110</volume>: <fpage>1172</fpage>–<lpage>1188</lpage>. <ext-link xlink:type="simple" ext-link-type="doi" xlink:href="10.1080/00275514.2018.1516969">https://doi.org/10.1080/00275514.2018.1516969</ext-link></mixed-citation></ref><ref id="B19"><mixed-citation xmlns:xlink="http://www.w3.org/1999/xlink" xlink:type="simple"><person-group><name name-style="western"><surname>Senwanna</surname><given-names>C</given-names></name><name name-style="western"><surname>Hyde</surname><given-names>KD</given-names></name><name name-style="western"><surname>Phookamsak</surname><given-names>R</given-names></name><name name-style="western"><surname>Jones</surname><given-names>EG</given-names></name><name name-style="western"><surname>Cheewangkoon</surname><given-names>R</given-names></name></person-group> (<year>2018</year>) <article-title><italic><tp:taxon-name><tp:taxon-name-part taxon-name-part-type="genus">Coryneum</tp:taxon-name-part><tp:taxon-name-part taxon-name-part-type="species">heveanum</tp:taxon-name-part></tp:taxon-name></italic> sp. nov. (<tp:taxon-name><tp:taxon-name-part taxon-name-part-type="genus">Coryneaceae</tp:taxon-name-part></tp:taxon-name>, <tp:taxon-name><tp:taxon-name-part taxon-name-part-type="genus">Diaporthales</tp:taxon-name-part></tp:taxon-name>) on twigs of Para rubber in Thailand.</article-title><source>Mycokeys</source><volume>43</volume>: <fpage>75</fpage>–<lpage>90</lpage>. <ext-link xlink:type="simple" ext-link-type="doi" xlink:href="10.3897/mycokeys.43.29365">https://doi.org/10.3897/mycokeys.43.29365</ext-link></mixed-citation></ref><ref id="B21"><mixed-citation xmlns:xlink="http://www.w3.org/1999/xlink" xlink:type="simple"><person-group><name name-style="western"><surname>Sutton</surname><given-names>BC</given-names></name></person-group> (<year>1980</year>) The <tp:taxon-name><tp:taxon-name-part taxon-name-part-type="class">Coelomycetes</tp:taxon-name-part></tp:taxon-name>: <tp:taxon-name><tp:taxon-name-part taxon-name-part-type="kingdom">Fungi</tp:taxon-name-part></tp:taxon-name> Imperfect With Pycnidia, Acervuli and Stromata. Commonwealth Mycological Institute, Kew.</mixed-citation></ref><ref id="B33"><mixed-citation xmlns:xlink="http://www.w3.org/1999/xlink" xlink:type="simple"><person-group><name name-style="western"><surname>Wijayawardene</surname><given-names>NN</given-names></name><name name-style="western"><surname>Hyde</surname><given-names>KD</given-names></name><name name-style="western"><surname>Wanasinghe</surname><given-names>DN</given-names></name><name name-style="western"><surname>Papizadeh</surname><given-names>M</given-names></name><name name-style="western"><surname>Goonasekara</surname><given-names>ID</given-names></name><name name-style="western"><surname>Camporesi</surname><given-names>E</given-names></name><name name-style="western"><surname>Bhat</surname><given-names>DJ</given-names></name><name name-style="western"><surname>McKenzie</surname><given-names>EHC</given-names></name><name name-style="western"><surname>Phillips</surname><given-names>AJL</given-names></name><name name-style="western"><surname>Diederich</surname><given-names>P</given-names></name><name name-style="western"><surname>Tanaka</surname><given-names>K</given-names></name><name name-style="western"><surname>Li</surname><given-names>WJ</given-names></name><name name-style="western"><surname>Tangthirasunun</surname><given-names>N</given-names></name><name name-style="western"><surname>Phookamsak</surname><given-names>R</given-names></name><name name-style="western"><surname>Dai</surname><given-names>DQ</given-names></name><name name-style="western"><surname>Dissanayake</surname><given-names>AJ</given-names></name><name name-style="western"><surname>Weerakoon</surname><given-names>G</given-names></name><name name-style="western"><surname>Maharachchikumbura</surname><given-names>SSN</given-names></name><name name-style="western"><surname>Hashimoto</surname><given-names>A</given-names></name><name name-style="western"><surname>Matsumura</surname><given-names>M</given-names></name><name name-style="western"><surname>Bahkali</surname><given-names>Wang Y</given-names></name></person-group> (<year>2016</year>) <article-title>Taxonomy and phylogeny of dematiaceous <tp:taxon-name><tp:taxon-name-part taxon-name-part-type="class">coelomycetes</tp:taxon-name-part></tp:taxon-name>.</article-title><source>Fungal Diversity</source><volume>77</volume>: <fpage>1</fpage>–<lpage>136</lpage>. <ext-link xlink:type="simple" ext-link-type="doi" xlink:href="10.1007/s13225-016-0360-2">https://doi.org/10.1007/s13225-016-0360-2</ext-link></mixed-citation></ref><ref id="B13"><mixed-citation xmlns:xlink="http://www.w3.org/1999/xlink" xlink:type="simple"><person-group><name name-style="western"><surname>Muthumary</surname><given-names>J</given-names></name><name name-style="western"><surname>Sutton</surname><given-names>BC</given-names></name></person-group> (<year>1986</year>) <article-title><italic><tp:taxon-name><tp:taxon-name-part taxon-name-part-type="genus">Coryneum</tp:taxon-name-part><tp:taxon-name-part taxon-name-part-type="species">quercinum</tp:taxon-name-part></tp:taxon-name></italic> sp. nov. on <italic><tp:taxon-name><tp:taxon-name-part taxon-name-part-type="genus">Quercus</tp:taxon-name-part><tp:taxon-name-part taxon-name-part-type="species">alba</tp:taxon-name-part></tp:taxon-name></italic> from India.</article-title><source>Transactions of the British Mycological Society</source><volume>86</volume>: <fpage>512</fpage>–<lpage>515</lpage>. <ext-link xlink:type="simple" ext-link-type="doi" xlink:href="10.1016/S0007-1536(86)80204-2">https://doi.org/10.1016/S0007-1536(86)80204-2</ext-link></mixed-citation></ref></ref-list></tp:taxon-treatment>
