# Supplementary material for: Morphology and phylogeny reveal two novel Coryneum species from China
Source: MycoKeys. 2019 Jul 10;56:67–80. doi: 10.3897/mycokeys.56.35554 (PMC6637033; doi:10.3897/mycokeys.56.35554)
Supplement: XML Treatment for Coryneum songshanense [file mycokeys.56.35554-treatment2.xml]

<!DOCTYPE tp:taxon-treatment
  PUBLIC "-//TaxonX//DTD Taxonomic Treatment Publishing DTD v0 20100105//EN" "tax-treatment-NSO.dtd">
<tp:taxon-treatment xmlns:tp="http://www.plazi.org/taxpub"><tp:treatment-meta><kwd-group><label>Taxon classification</label><kwd><named-content xmlns:xlink="http://www.w3.org/1999/xlink" content-type="kingdom">Fungi</named-content></kwd><kwd><named-content xmlns:xlink="http://www.w3.org/1999/xlink" content-type="order">Diaporthales</named-content></kwd><kwd><named-content xmlns:xlink="http://www.w3.org/1999/xlink" content-type="family">Pseudovalsaceae</named-content></kwd></kwd-group><mixed-citation publication-type="journal"><person-group><name><surname>Jiang</surname><given-names>Ning</given-names></name><name><surname>Voglmayr</surname><given-names>Hermann</given-names></name><name><surname>Tian</surname><given-names>Cheng-Ming</given-names></name></person-group><article-title>Morphology and phylogeny reveal two novel <italic><tp:taxon-name><tp:taxon-name-part taxon-name-part-type="genus" reg="Coryneum">Coryneum</tp:taxon-name-part></tp:taxon-name></italic> species from China</article-title><source>MycoKeys</source><day>10</day><month>7</month><year>2019</year><volume>56</volume><fpage>67</fpage><lpage>80</lpage><pub-id pub-id-type="doi">10.3897/mycokeys.56.35554</pub-id></mixed-citation></tp:treatment-meta><tp:nomenclature><tp:taxon-name>
              <tp:taxon-name-part taxon-name-part-type="genus" reg="Coryneum">Coryneum</tp:taxon-name-part>
              <tp:taxon-name-part taxon-name-part-type="species" reg="songshanense">songshanense</tp:taxon-name-part>
              <object-id xmlns:xlink="http://www.w3.org/1999/xlink" content-type="mycobank" xlink:type="simple">830202</object-id>
            </tp:taxon-name><tp:taxon-authority>C.M. Tian &amp; N. Jiang</tp:taxon-authority><tp:taxon-status xmlns:xlink="http://www.w3.org/1999/xlink" xlink:type="simple">sp. nov.</tp:taxon-status><xref ref-type="fig" rid="F3">Figure 3</xref></tp:nomenclature><tp:treatment-sec sec-type="diagnosis" id="SECID0EOEBI"><title>Diagnosis.</title><p><italic><tp:taxon-name><tp:taxon-name-part taxon-name-part-type="genus" reg="Coryneum">Coryneum</tp:taxon-name-part><tp:taxon-name-part taxon-name-part-type="species" reg="songshanense">songshanense</tp:taxon-name-part></tp:taxon-name></italic> can be distinguished from the morphologically similar <italic><tp:taxon-name><tp:taxon-name-part taxon-name-part-type="genus" reg="Coryneum">C.</tp:taxon-name-part><tp:taxon-name-part taxon-name-part-type="species" reg="sinense">sinense</tp:taxon-name-part></tp:taxon-name></italic> by its narrower conidia.</p></tp:treatment-sec><tp:treatment-sec sec-type="Holotype" id="SECID0EKFBI"><title>Holotype.</title><p>CHINA. Beijing City: Songshan Mountain, on dead twigs of <italic><tp:taxon-name><tp:taxon-name-part taxon-name-part-type="genus" reg="Quercus">Quercus</tp:taxon-name-part><tp:taxon-name-part taxon-name-part-type="species" reg="dentata">dentata</tp:taxon-name-part></tp:taxon-name></italic>, 15 June 2018, N. Jiang &amp; C.M. Tian (holotype: <named-content xmlns:xlink="http://www.w3.org/1999/xlink" content-type="dwc:institutional_code" xlink:type="simple">BJFC</named-content>-S1722; ex-type culture from ascospore: <abbrev xmlns:xlink="http://www.w3.org/1999/xlink" content-type="instruction" xlink:title="China Forestry Culture Collection Centre" id="ABBRID0EAGBI" xlink:type="simple">CFCC</abbrev> 52997).</p></tp:treatment-sec><tp:treatment-sec sec-type="etymology" id="SECID0EFGBI"><title>Etymology.</title><p>Named after the mountain on which it was collected, Songshan Mountain.</p></tp:treatment-sec><tp:treatment-sec sec-type="description" id="SECID0EKGBI"><title>Description.</title><p>Associated with canker on twigs of <italic><tp:taxon-name><tp:taxon-name-part taxon-name-part-type="genus" reg="Quercus">Quercus</tp:taxon-name-part><tp:taxon-name-part taxon-name-part-type="species" reg="dentata">dentata</tp:taxon-name-part></tp:taxon-name></italic>. <bold><italic>Sexual morph</italic></bold>: Pseudostromata 0.3–1 mm diam., typically distinct, circular, without perithecial bumps, containing up to 6 perithecia embedded in a well-developed entostroma. Ectostromatic disc distinct, circular, black, 0.3–0.5 mm diam. Central column and entostroma grey. Ostioles inconspicuous and often invisible at the surface of the ectostromatic disc. Perithecia (150–)200–450(–550) μm diam. (n = 20), globular, somewhat flattened at the base with black short neck. Asci 75–145 × 17–23 μm, 8-spored, unitunicate, clavate, shortly pedicellate, apically rounded, with an inconspicuous apical ring. Ascospores (24.1–)25.5–35.4(–38.2) × (7.5–)7.9–9.8(–10.6) μm, l/w = (3.0–)3.3–3.8(–4.2) (n = 50), 2-seriate, fusiform, ends pointed, uniseptate or aseptate, not constricted at the septa, hyaline, guttulate, smooth-walled. <bold><italic>Asexual morph</italic></bold>: Conidiomata acervular, 0.2–0.6 mm wide, 0.2–0.5 mm high, solitary, erumpent through the outer periderm layers of the host, scattered, surface tissues above slightly domed. Conidiophores 15–35 μm long, 4–7 μm wide, unbranched, cylindrical, septate, hyaline at the apex, pale brown at the base. Conidiogenous cells holoblastic, integrated, indeterminate, cylindrical, expanding towards the apices, pale brown, smooth, with 0–1 percurrent extensions. Conidia (51–)56–67(–76) × (9–)10–11(–11.5) μm, l/w = (5.2–)5.5–6.9(–8.1) (n = 50), variable in shape, curved, broadly fusiform to fusiform, cylindrical or clavate, dark brown, smooth-walled, 5–7-distoseptate, apical cell with a hyaline tip, truncate and black at the base.</p><fig id="F3" position="float" orientation="portrait"><label>Figure 3.</label><caption><p><italic><tp:taxon-name><tp:taxon-name-part taxon-name-part-type="genus" reg="Coryneum">Coryneum</tp:taxon-name-part><tp:taxon-name-part taxon-name-part-type="species" reg="songshanense">songshanense</tp:taxon-name-part></tp:taxon-name></italic> from <italic><tp:taxon-name><tp:taxon-name-part taxon-name-part-type="genus" reg="Quercus">Quercus</tp:taxon-name-part><tp:taxon-name-part taxon-name-part-type="species" reg="dentata">dentata</tp:taxon-name-part></tp:taxon-name></italic> (<named-content xmlns:xlink="http://www.w3.org/1999/xlink" content-type="dwc:institutional_code" xlink:type="simple">BJFC</named-content>-S1722, holotype) <bold>A, B</bold> Fruiting bodies on natural substrate in surface view <bold>C</bold> pseudostroma in transverse section, showing perithecia and gray entostroma <bold>D</bold> longitudinal sections through pseudostromata <bold>E, F</bold> immature asci <bold>G, H</bold> immaure Ascospores <bold>I, J</bold> conidiophores <bold>K–M</bold> conidia. Scale bars: 1 mm (<bold>A, B</bold>); 0.5 mm (<bold>C, D</bold>); 10 μm (<bold>E–M</bold>).</p></caption><graphic xmlns:xlink="http://www.w3.org/1999/xlink" xlink:href="mycokeys-56-067-g003.jpg" position="float" orientation="portrait" xlink:type="simple" id="oo_317333.jpg"/></fig></tp:treatment-sec><tp:treatment-sec sec-type="description" id="SECID0E4IBI"><title>Culture characters.</title><p>On <abbrev xmlns:xlink="http://www.w3.org/1999/xlink" xlink:title="potato dextrose agar" id="ABBRID0EDJBI" xlink:type="simple">PDA</abbrev> at 25 °C, colonies growing slowly and unevenly, reaching 70 mm diam. within 30 d, gradually becoming brownish dark grey in colour with scant cottony aerial mycelium, asexual morphs developed after 40 d.</p></tp:treatment-sec><tp:treatment-sec sec-type="Additional specimen examined" id="SECID0EHJBI"><title>Additional specimen examined.</title><p>CHINA. Beijing City: Songshan Mountain, on dead twigs of <italic><tp:taxon-name><tp:taxon-name-part taxon-name-part-type="genus" reg="Quercus">Quercus</tp:taxon-name-part><tp:taxon-name-part taxon-name-part-type="species" reg="dentata">dentata</tp:taxon-name-part></tp:taxon-name></italic>, 15 June 2018, N. Jiang &amp; C.M. Tian (isotype: <named-content xmlns:xlink="http://www.w3.org/1999/xlink" content-type="dwc:institutional_code" xlink:type="simple">BJFC</named-content>-S1723; living culture from conidium: <abbrev xmlns:xlink="http://www.w3.org/1999/xlink" content-type="instruction" xlink:title="China Forestry Culture Collection Centre" id="ABBRID0E4JBI" xlink:type="simple">CFCC</abbrev> 52998).</p></tp:treatment-sec><tp:treatment-sec sec-type="notes" id="SECID0ECKBI"><title>Notes.</title><p>So far, ten species and one variety have been described from <italic><tp:taxon-name><tp:taxon-name-part taxon-name-part-type="genus" reg="Quercus">Quercus</tp:taxon-name-part></tp:taxon-name></italic> branches, and they can be distinguished by conidial characteristics (<xref ref-type="bibr" rid="B13">Muthumary and Sutton 1986</xref>, <xref ref-type="bibr" rid="B11">Jiang et al. 2018</xref>, Table <xref ref-type="table" rid="T1">1</xref>). <italic><tp:taxon-name><tp:taxon-name-part taxon-name-part-type="genus" reg="Coryneum">Coryneum</tp:taxon-name-part><tp:taxon-name-part taxon-name-part-type="species" reg="songshanense">songshanense</tp:taxon-name-part></tp:taxon-name></italic> and <italic><tp:taxon-name><tp:taxon-name-part taxon-name-part-type="genus" reg="Coryneum">C.</tp:taxon-name-part><tp:taxon-name-part taxon-name-part-type="species" reg="sinense">sinense</tp:taxon-name-part></tp:taxon-name></italic> can be distinguished from <italic><tp:taxon-name><tp:taxon-name-part taxon-name-part-type="genus" reg="Coryneum">C.</tp:taxon-name-part><tp:taxon-name-part taxon-name-part-type="species" reg="arausiacum">arausiacum</tp:taxon-name-part></tp:taxon-name></italic>, <italic><tp:taxon-name><tp:taxon-name-part taxon-name-part-type="genus" reg="Coryneum">C.</tp:taxon-name-part><tp:taxon-name-part taxon-name-part-type="species" reg="depressum">depressum</tp:taxon-name-part></tp:taxon-name></italic>, <italic><tp:taxon-name><tp:taxon-name-part taxon-name-part-type="genus" reg="Coryneum">C.</tp:taxon-name-part><tp:taxon-name-part taxon-name-part-type="species" reg="elevatum">elevatum</tp:taxon-name-part></tp:taxon-name></italic>, <italic><tp:taxon-name><tp:taxon-name-part taxon-name-part-type="genus" reg="Coryneum">C.</tp:taxon-name-part><tp:taxon-name-part taxon-name-part-type="species" reg="japonicum">japonicum</tp:taxon-name-part></tp:taxon-name></italic>, <italic><tp:taxon-name><tp:taxon-name-part taxon-name-part-type="genus" reg="Coryneum">C.</tp:taxon-name-part><tp:taxon-name-part taxon-name-part-type="species" reg="megaspermum">megaspermum</tp:taxon-name-part></tp:taxon-name></italic>, <tp:taxon-name><tp:taxon-name-part taxon-name-part-type="genus" reg="Coryneum">C.</tp:taxon-name-part><tp:taxon-name-part taxon-name-part-type="species" reg="megaspermum">megaspermum</tp:taxon-name-part><tp:taxon-name-part taxon-name-part-type="infraspecific-rank">var.</tp:taxon-name-part><tp:taxon-name-part taxon-name-part-type="variety" reg="cylindricum">cylindricum</tp:taxon-name-part></tp:taxon-name>, <italic><tp:taxon-name><tp:taxon-name-part taxon-name-part-type="genus" reg="Coryneum">C.</tp:taxon-name-part><tp:taxon-name-part taxon-name-part-type="species" reg="neesii">neesii</tp:taxon-name-part></tp:taxon-name></italic>, <italic><tp:taxon-name><tp:taxon-name-part taxon-name-part-type="genus" reg="Coryneum">C.</tp:taxon-name-part><tp:taxon-name-part taxon-name-part-type="species" reg="umbonatum">umbonatum</tp:taxon-name-part></tp:taxon-name></italic>, and <italic><tp:taxon-name><tp:taxon-name-part taxon-name-part-type="genus" reg="Coryneum">C.</tp:taxon-name-part><tp:taxon-name-part taxon-name-part-type="species" reg="quercinum">quercinum</tp:taxon-name-part></tp:taxon-name></italic> by unbranched conidiophores (<xref ref-type="bibr" rid="B20">Sutton 1975</xref>, <xref ref-type="bibr" rid="B13">Muthumary and Sutton 1986</xref>, <xref ref-type="bibr" rid="B11">Jiang et al. 2018</xref>). <italic><tp:taxon-name><tp:taxon-name-part taxon-name-part-type="genus" reg="Coryneum">Coryneum</tp:taxon-name-part><tp:taxon-name-part taxon-name-part-type="species" reg="songshanense">songshanense</tp:taxon-name-part></tp:taxon-name></italic> is obviously distinguished from <italic><tp:taxon-name><tp:taxon-name-part taxon-name-part-type="genus" reg="Coryneum">C.</tp:taxon-name-part><tp:taxon-name-part taxon-name-part-type="species" reg="sinense">sinense</tp:taxon-name-part></tp:taxon-name></italic> in narrower conidia (9–11.5 μm in <italic><tp:taxon-name><tp:taxon-name-part taxon-name-part-type="genus" reg="Coryneum">Coryneum</tp:taxon-name-part><tp:taxon-name-part taxon-name-part-type="species" reg="songshanense">songshanense</tp:taxon-name-part></tp:taxon-name></italic> vs. 13–17 μm in <italic><tp:taxon-name><tp:taxon-name-part taxon-name-part-type="genus" reg="Coryneum">C.</tp:taxon-name-part><tp:taxon-name-part taxon-name-part-type="species" reg="sinense">sinense</tp:taxon-name-part></tp:taxon-name></italic>) and phylogeny (Fig. <xref ref-type="fig" rid="F1">1</xref>).</p></tp:treatment-sec><tp:treatment-sec><!--Section generated to contain objects referenced in tp:taxon-treatment.--><table-wrap id="T1" position="float" orientation="portrait"><label>Table 1.</label><caption><p>Hosts, conidial sizes, and numbers of distosepta of currently accepted <italic><tp:taxon-name><tp:taxon-name-part taxon-name-part-type="genus" reg="Coryneum">Coryneum</tp:taxon-name-part></tp:taxon-name></italic> species.</p></caption><table id="TID0EU5AG" rules="all"><tbody><tr><th rowspan="1" colspan="1">Species</th><th rowspan="1" colspan="1">Host genus</th><th rowspan="1" colspan="1">Host family</th><th rowspan="1" colspan="1">Host order</th><th rowspan="1" colspan="1">Conidial size (μm)</th><th rowspan="1" colspan="1">No. of distosepta</th><th rowspan="1" colspan="1">References</th></tr><tr><td rowspan="1" colspan="1">
                <italic><tp:taxon-name>
                    <tp:taxon-name-part taxon-name-part-type="genus" reg="Coryneum">C.</tp:taxon-name-part>
                    <tp:taxon-name-part taxon-name-part-type="species" reg="arausiacum">arausiacum</tp:taxon-name-part>
                  </tp:taxon-name></italic>
              </td><td rowspan="1" colspan="1">
                <italic><tp:taxon-name>
                    <tp:taxon-name-part taxon-name-part-type="genus" reg="Quercus">Quercus</tp:taxon-name-part>
                  </tp:taxon-name></italic>
              </td><td rowspan="1" colspan="1">
                <tp:taxon-name>
                  <tp:taxon-name-part taxon-name-part-type="family">Fagaceae</tp:taxon-name-part>
                </tp:taxon-name>
              </td><td rowspan="1" colspan="1">
                <tp:taxon-name>
                  <tp:taxon-name-part taxon-name-part-type="order">Fagales</tp:taxon-name-part>
                </tp:taxon-name>
              </td><td rowspan="1" colspan="1">42–56 × 13–16</td><td rowspan="1" colspan="1">4–5</td><td rowspan="1" colspan="1">
                <xref ref-type="bibr" rid="B17">Senanayake et al. (2017)</xref>
              </td></tr><tr><td rowspan="1" colspan="1">
                <italic><tp:taxon-name>
                    <tp:taxon-name-part taxon-name-part-type="genus" reg="Coryneum">C.</tp:taxon-name-part>
                    <tp:taxon-name-part taxon-name-part-type="species" reg="betulinum">betulinum</tp:taxon-name-part>
                  </tp:taxon-name></italic>
              </td><td rowspan="1" colspan="1">
                <italic><tp:taxon-name>
                    <tp:taxon-name-part taxon-name-part-type="genus" reg="Betula">Betula</tp:taxon-name-part>
                  </tp:taxon-name></italic>
              </td><td rowspan="1" colspan="1">
                <tp:taxon-name>
                  <tp:taxon-name-part taxon-name-part-type="family">Betulaceae</tp:taxon-name-part>
                </tp:taxon-name>
              </td><td rowspan="1" colspan="1">
                <tp:taxon-name>
                  <tp:taxon-name-part taxon-name-part-type="order">Fagales</tp:taxon-name-part>
                </tp:taxon-name>
              </td><td rowspan="1" colspan="1">31–36 × 14–17</td><td rowspan="1" colspan="1">4–5</td><td rowspan="1" colspan="1">
                <xref ref-type="bibr" rid="B20">Sutton (1975)</xref>
              </td></tr><tr><td rowspan="1" colspan="1">
                <italic><tp:taxon-name>
                    <tp:taxon-name-part taxon-name-part-type="genus" reg="Coryneum">C.</tp:taxon-name-part>
                    <tp:taxon-name-part taxon-name-part-type="species" reg="calophylli">calophylli</tp:taxon-name-part>
                  </tp:taxon-name></italic>
              </td><td rowspan="1" colspan="1">
                <italic><tp:taxon-name>
                    <tp:taxon-name-part taxon-name-part-type="genus" reg="Calophyllum">Calophyllum</tp:taxon-name-part>
                  </tp:taxon-name></italic>
              </td><td rowspan="1" colspan="1">
                <tp:taxon-name>
                  <tp:taxon-name-part taxon-name-part-type="family">Guttiferae</tp:taxon-name-part>
                </tp:taxon-name>
              </td><td rowspan="1" colspan="1">
                <tp:taxon-name>
                  <tp:taxon-name-part taxon-name-part-type="order">Parietales</tp:taxon-name-part>
                </tp:taxon-name>
              </td><td rowspan="1" colspan="1">38–48 × 12.5–14.5</td><td rowspan="1" colspan="1">5–6</td><td rowspan="1" colspan="1">
                <xref ref-type="bibr" rid="B20">Sutton (1975)</xref>
              </td></tr><tr><td rowspan="1" colspan="1">
                <italic><tp:taxon-name>
                    <tp:taxon-name-part taxon-name-part-type="genus" reg="Coryneum">C.</tp:taxon-name-part>
                    <tp:taxon-name-part taxon-name-part-type="species" reg="carpinicola">carpinicola</tp:taxon-name-part>
                  </tp:taxon-name></italic>
              </td><td rowspan="1" colspan="1">
                <italic><tp:taxon-name>
                    <tp:taxon-name-part taxon-name-part-type="genus" reg="Carpinus">Carpinus</tp:taxon-name-part>
                  </tp:taxon-name></italic>
              </td><td rowspan="1" colspan="1">
                <tp:taxon-name>
                  <tp:taxon-name-part taxon-name-part-type="family">Betulaceae</tp:taxon-name-part>
                </tp:taxon-name>
              </td><td rowspan="1" colspan="1">
                <tp:taxon-name>
                  <tp:taxon-name-part taxon-name-part-type="order">Fagales</tp:taxon-name-part>
                </tp:taxon-name>
              </td><td rowspan="1" colspan="1">50–68 × 8–11</td><td rowspan="1" colspan="1">7–11</td><td rowspan="1" colspan="1">
                <xref ref-type="bibr" rid="B20">Sutton (1975)</xref>
              </td></tr><tr><td rowspan="1" colspan="1">
                <italic><tp:taxon-name>
                    <tp:taxon-name-part taxon-name-part-type="genus" reg="Coryneum">C.</tp:taxon-name-part>
                    <tp:taxon-name-part taxon-name-part-type="species" reg="castaneicola">castaneicola</tp:taxon-name-part>
                  </tp:taxon-name></italic>
              </td><td rowspan="1" colspan="1">
                <italic><tp:taxon-name>
                    <tp:taxon-name-part taxon-name-part-type="genus" reg="Castanea">Castanea</tp:taxon-name-part>
                  </tp:taxon-name></italic>
              </td><td rowspan="1" colspan="1">
                <tp:taxon-name>
                  <tp:taxon-name-part taxon-name-part-type="family">Fagaceae</tp:taxon-name-part>
                </tp:taxon-name>
              </td><td rowspan="1" colspan="1">
                <tp:taxon-name>
                  <tp:taxon-name-part taxon-name-part-type="order">Fagales</tp:taxon-name-part>
                </tp:taxon-name>
              </td><td rowspan="1" colspan="1">56–80 × 9.5–13</td><td rowspan="1" colspan="1">5–8</td><td rowspan="1" colspan="1">
                <xref ref-type="bibr" rid="B20">Sutton (1975)</xref>
              </td></tr><tr><td rowspan="1" colspan="1">
                <italic><tp:taxon-name>
                    <tp:taxon-name-part taxon-name-part-type="genus" reg="Coryneum">C.</tp:taxon-name-part>
                    <tp:taxon-name-part taxon-name-part-type="species" reg="cesatii">cesatii</tp:taxon-name-part>
                  </tp:taxon-name></italic>
              </td><td rowspan="1" colspan="1">
                <italic><tp:taxon-name>
                    <tp:taxon-name-part taxon-name-part-type="genus" reg="Aesculus">Aesculus</tp:taxon-name-part>
                  </tp:taxon-name></italic>
              </td><td rowspan="1" colspan="1">
                <tp:taxon-name>
                  <tp:taxon-name-part taxon-name-part-type="family">Hippocastanaceae</tp:taxon-name-part>
                </tp:taxon-name>
              </td><td rowspan="1" colspan="1">
                <tp:taxon-name>
                  <tp:taxon-name-part taxon-name-part-type="order">Sapindales</tp:taxon-name-part>
                </tp:taxon-name>
              </td><td rowspan="1" colspan="1">80–90 × 13–15</td><td rowspan="1" colspan="1">6–7</td><td rowspan="1" colspan="1">
                <xref ref-type="bibr" rid="B20">Sutton (1975)</xref>
              </td></tr><tr><td rowspan="1" colspan="1">
                <italic><tp:taxon-name>
                    <tp:taxon-name-part taxon-name-part-type="genus" reg="Coryneum">C.</tp:taxon-name-part>
                    <tp:taxon-name-part taxon-name-part-type="species" reg="clusiae">clusiae</tp:taxon-name-part>
                  </tp:taxon-name></italic>
              </td><td rowspan="1" colspan="1">
                <italic><tp:taxon-name>
                    <tp:taxon-name-part taxon-name-part-type="genus" reg="Clusia">Clusia</tp:taxon-name-part>
                  </tp:taxon-name></italic>
              </td><td rowspan="1" colspan="1">
                <tp:taxon-name>
                  <tp:taxon-name-part taxon-name-part-type="family">Clusiaceae</tp:taxon-name-part>
                </tp:taxon-name>
              </td><td rowspan="1" colspan="1">
                <tp:taxon-name>
                  <tp:taxon-name-part taxon-name-part-type="order">Malpighiales</tp:taxon-name-part>
                </tp:taxon-name>
              </td><td rowspan="1" colspan="1">30–40 × 20–30</td><td rowspan="1" colspan="1">3–5</td><td rowspan="1" colspan="1">
                <xref ref-type="bibr" rid="B20">Sutton (1975)</xref>
              </td></tr><tr><td rowspan="1" colspan="1">
                <italic><tp:taxon-name>
                    <tp:taxon-name-part taxon-name-part-type="genus" reg="Coryneum">C.</tp:taxon-name-part>
                    <tp:taxon-name-part taxon-name-part-type="species" reg="compactum">compactum</tp:taxon-name-part>
                  </tp:taxon-name></italic>
              </td><td rowspan="1" colspan="1">
                <italic><tp:taxon-name>
                    <tp:taxon-name-part taxon-name-part-type="genus" reg="Ulmus">Ulmus</tp:taxon-name-part>
                  </tp:taxon-name></italic>
              </td><td rowspan="1" colspan="1">
                <tp:taxon-name>
                  <tp:taxon-name-part taxon-name-part-type="family">Ulmaceae</tp:taxon-name-part>
                </tp:taxon-name>
              </td><td rowspan="1" colspan="1">
                <tp:taxon-name>
                  <tp:taxon-name-part taxon-name-part-type="order">Urticales</tp:taxon-name-part>
                </tp:taxon-name>
              </td><td rowspan="1" colspan="1">40–58 × 15–21</td><td rowspan="1" colspan="1">4–6</td><td rowspan="1" colspan="1">
                <xref ref-type="bibr" rid="B20">Sutton (1975)</xref>
              </td></tr><tr><td rowspan="1" colspan="1">
                <italic><tp:taxon-name>
                    <tp:taxon-name-part taxon-name-part-type="genus" reg="Coryneum">C.</tp:taxon-name-part>
                    <tp:taxon-name-part taxon-name-part-type="species" reg="depressum">depressum</tp:taxon-name-part>
                  </tp:taxon-name></italic>
              </td><td rowspan="1" colspan="1">
                <italic><tp:taxon-name>
                    <tp:taxon-name-part taxon-name-part-type="genus" reg="Quercus">Quercus</tp:taxon-name-part>
                  </tp:taxon-name></italic>
              </td><td rowspan="1" colspan="1">
                <tp:taxon-name>
                  <tp:taxon-name-part taxon-name-part-type="family">Fagaceae</tp:taxon-name-part>
                </tp:taxon-name>
              </td><td rowspan="1" colspan="1">
                <tp:taxon-name>
                  <tp:taxon-name-part taxon-name-part-type="order">Fagales</tp:taxon-name-part>
                </tp:taxon-name>
              </td><td rowspan="1" colspan="1">44–53 × 19–23</td><td rowspan="1" colspan="1">4–6</td><td rowspan="1" colspan="1">
                <xref ref-type="bibr" rid="B20">Sutton (1975)</xref>
              </td></tr><tr><td rowspan="1" colspan="1">
                <italic><tp:taxon-name>
                    <tp:taxon-name-part taxon-name-part-type="genus" reg="Coryneum">C.</tp:taxon-name-part>
                    <tp:taxon-name-part taxon-name-part-type="species" reg="elevatum">elevatum</tp:taxon-name-part>
                  </tp:taxon-name></italic>
              </td><td rowspan="1" colspan="1">
                <italic><tp:taxon-name>
                    <tp:taxon-name-part taxon-name-part-type="genus" reg="Quercus">Quercus</tp:taxon-name-part>
                  </tp:taxon-name></italic>
              </td><td rowspan="1" colspan="1">
                <tp:taxon-name>
                  <tp:taxon-name-part taxon-name-part-type="family">Fagaceae</tp:taxon-name-part>
                </tp:taxon-name>
              </td><td rowspan="1" colspan="1">
                <tp:taxon-name>
                  <tp:taxon-name-part taxon-name-part-type="order">Fagales</tp:taxon-name-part>
                </tp:taxon-name>
              </td><td rowspan="1" colspan="1">56–69 × 24–28</td><td rowspan="1" colspan="1">5–7</td><td rowspan="1" colspan="1">
                <xref ref-type="bibr" rid="B20">Sutton (1975)</xref>
              </td></tr><tr><td rowspan="1" colspan="1">
                <italic><tp:taxon-name>
                    <tp:taxon-name-part taxon-name-part-type="genus" reg="Coryneum">C.</tp:taxon-name-part>
                    <tp:taxon-name-part taxon-name-part-type="species" reg="gigasporum">gigasporum</tp:taxon-name-part>
                  </tp:taxon-name></italic>
              </td><td rowspan="1" colspan="1">
                <italic><tp:taxon-name>
                    <tp:taxon-name-part taxon-name-part-type="genus" reg="Castanea">Castanea</tp:taxon-name-part>
                  </tp:taxon-name></italic>
              </td><td rowspan="1" colspan="1">
                <tp:taxon-name>
                  <tp:taxon-name-part taxon-name-part-type="family">Fagaceae</tp:taxon-name-part>
                </tp:taxon-name>
              </td><td rowspan="1" colspan="1">
                <tp:taxon-name>
                  <tp:taxon-name-part taxon-name-part-type="order">Fagales</tp:taxon-name-part>
                </tp:taxon-name>
              </td><td rowspan="1" colspan="1">88–117 × 18–23</td><td rowspan="1" colspan="1">7–9</td><td rowspan="1" colspan="1">
                <xref ref-type="bibr" rid="B11">Jiang et al. (2018)</xref>
              </td></tr><tr><td rowspan="1" colspan="1">
                <italic><tp:taxon-name>
                    <tp:taxon-name-part taxon-name-part-type="genus" reg="Coryneum">C.</tp:taxon-name-part>
                    <tp:taxon-name-part taxon-name-part-type="species" reg="gregoryi">gregoryi</tp:taxon-name-part>
                  </tp:taxon-name></italic>
              </td><td rowspan="1" colspan="1">
                <italic><tp:taxon-name>
                    <tp:taxon-name-part taxon-name-part-type="genus" reg="Eucalyptus">Eucalyptus</tp:taxon-name-part>
                  </tp:taxon-name></italic>
              </td><td rowspan="1" colspan="1">
                <tp:taxon-name>
                  <tp:taxon-name-part taxon-name-part-type="family">Myrtaceae</tp:taxon-name-part>
                </tp:taxon-name>
              </td><td rowspan="1" colspan="1">
                <tp:taxon-name>
                  <tp:taxon-name-part taxon-name-part-type="order">Myrtales</tp:taxon-name-part>
                </tp:taxon-name>
              </td><td rowspan="1" colspan="1">32.5–43 × 12–16</td><td rowspan="1" colspan="1">5–9</td><td rowspan="1" colspan="1">Sutton and Sharma (1983)</td></tr><tr><td rowspan="1" colspan="1">
                <italic><tp:taxon-name>
                    <tp:taxon-name-part taxon-name-part-type="genus" reg="Coryneum">C.</tp:taxon-name-part>
                    <tp:taxon-name-part taxon-name-part-type="species" reg="heveanum">heveanum</tp:taxon-name-part>
                  </tp:taxon-name></italic>
              </td><td rowspan="1" colspan="1">
                <italic><tp:taxon-name>
                    <tp:taxon-name-part taxon-name-part-type="genus" reg="Hevea">Hevea</tp:taxon-name-part>
                  </tp:taxon-name></italic>
              </td><td rowspan="1" colspan="1">
                <tp:taxon-name>
                  <tp:taxon-name-part taxon-name-part-type="family">Euphorbiaceae</tp:taxon-name-part>
                </tp:taxon-name>
              </td><td rowspan="1" colspan="1">
                <tp:taxon-name>
                  <tp:taxon-name-part taxon-name-part-type="order">Malpighiales</tp:taxon-name-part>
                </tp:taxon-name>
              </td><td rowspan="1" colspan="1">40–68 × 14–20</td><td rowspan="1" colspan="1">4–6</td><td rowspan="1" colspan="1">
                <xref ref-type="bibr" rid="B19">Senwanna et al. (2018)</xref>
              </td></tr><tr><td rowspan="1" colspan="1">
                <italic><tp:taxon-name>
                    <tp:taxon-name-part taxon-name-part-type="genus" reg="Coryneum">C.</tp:taxon-name-part>
                    <tp:taxon-name-part taxon-name-part-type="species" reg="ilicis">ilicis</tp:taxon-name-part>
                  </tp:taxon-name></italic>
              </td><td rowspan="1" colspan="1">
                <italic><tp:taxon-name>
                    <tp:taxon-name-part taxon-name-part-type="genus" reg="Ilex">Ilex</tp:taxon-name-part>
                  </tp:taxon-name></italic>
              </td><td rowspan="1" colspan="1">
                <tp:taxon-name>
                  <tp:taxon-name-part taxon-name-part-type="family">Aquifoliaceae</tp:taxon-name-part>
                </tp:taxon-name>
              </td><td rowspan="1" colspan="1">
                <tp:taxon-name>
                  <tp:taxon-name-part taxon-name-part-type="order">Sapindales</tp:taxon-name-part>
                </tp:taxon-name>
              </td><td rowspan="1" colspan="1">82–105 × 9.5–12.5</td><td rowspan="1" colspan="1">10–11</td><td rowspan="1" colspan="1">This study</td></tr><tr><td rowspan="1" colspan="1">
                <italic><tp:taxon-name>
                    <tp:taxon-name-part taxon-name-part-type="genus" reg="Coryneum">C.</tp:taxon-name-part>
                    <tp:taxon-name-part taxon-name-part-type="species" reg="japonicum">japonicum</tp:taxon-name-part>
                  </tp:taxon-name></italic>
              </td><td rowspan="1" colspan="1">
                <italic><tp:taxon-name>
                    <tp:taxon-name-part taxon-name-part-type="genus" reg="Quercus">Quercus</tp:taxon-name-part>
                  </tp:taxon-name></italic>
              </td><td rowspan="1" colspan="1">
                <tp:taxon-name>
                  <tp:taxon-name-part taxon-name-part-type="family">Fagaceae</tp:taxon-name-part>
                </tp:taxon-name>
              </td><td rowspan="1" colspan="1">
                <tp:taxon-name>
                  <tp:taxon-name-part taxon-name-part-type="order">Fagales</tp:taxon-name-part>
                </tp:taxon-name>
              </td><td rowspan="1" colspan="1">45–60 × 11–12</td><td rowspan="1" colspan="1">5–7</td><td rowspan="1" colspan="1">
                <xref ref-type="bibr" rid="B20">Sutton (1975)</xref>
              </td></tr><tr><td rowspan="1" colspan="1">
                <italic><tp:taxon-name>
                    <tp:taxon-name-part taxon-name-part-type="genus" reg="Coryneum">C.</tp:taxon-name-part>
                    <tp:taxon-name-part taxon-name-part-type="species" reg="lanciforme">lanciforme</tp:taxon-name-part>
                  </tp:taxon-name></italic>
              </td><td rowspan="1" colspan="1">
                <italic><tp:taxon-name>
                    <tp:taxon-name-part taxon-name-part-type="genus" reg="Betula">Betula</tp:taxon-name-part>
                  </tp:taxon-name></italic>
              </td><td rowspan="1" colspan="1">
                <tp:taxon-name>
                  <tp:taxon-name-part taxon-name-part-type="family">Betulaceae</tp:taxon-name-part>
                </tp:taxon-name>
              </td><td rowspan="1" colspan="1">
                <tp:taxon-name>
                  <tp:taxon-name-part taxon-name-part-type="order">Fagales</tp:taxon-name-part>
                </tp:taxon-name>
              </td><td rowspan="1" colspan="1">45–53 × 16–18</td><td rowspan="1" colspan="1">4–6</td><td rowspan="1" colspan="1">
                <xref ref-type="bibr" rid="B20">Sutton (1975)</xref>
              </td></tr><tr><td rowspan="1" colspan="1">
                <italic><tp:taxon-name>
                    <tp:taxon-name-part taxon-name-part-type="genus" reg="Coryneum">C.</tp:taxon-name-part>
                    <tp:taxon-name-part taxon-name-part-type="species" reg="megaspermum">megaspermum</tp:taxon-name-part>
                  </tp:taxon-name></italic>
              </td><td rowspan="1" colspan="1">
                <italic><tp:taxon-name>
                    <tp:taxon-name-part taxon-name-part-type="genus" reg="Quercus">Quercus</tp:taxon-name-part>
                  </tp:taxon-name></italic>
              </td><td rowspan="1" colspan="1">
                <tp:taxon-name>
                  <tp:taxon-name-part taxon-name-part-type="family">Fagaceae</tp:taxon-name-part>
                </tp:taxon-name>
              </td><td rowspan="1" colspan="1">
                <tp:taxon-name>
                  <tp:taxon-name-part taxon-name-part-type="order">Fagales</tp:taxon-name-part>
                </tp:taxon-name>
              </td><td rowspan="1" colspan="1">73–97 × 13–16</td><td rowspan="1" colspan="1">7–11</td><td rowspan="1" colspan="1">
                <xref ref-type="bibr" rid="B21">Sutton (1980)</xref>
              </td></tr><tr><td rowspan="1" colspan="1">
                <tp:taxon-name>
                  <tp:taxon-name-part taxon-name-part-type="genus" reg="Coryneum">C.</tp:taxon-name-part>
                  <tp:taxon-name-part taxon-name-part-type="species" reg="megaspermum">megaspermum</tp:taxon-name-part>
                  <tp:taxon-name-part taxon-name-part-type="infraspecific-rank">var.</tp:taxon-name-part>
                  <tp:taxon-name-part taxon-name-part-type="variety" reg="cylindricum">cylindricum</tp:taxon-name-part>
                </tp:taxon-name>
              </td><td rowspan="1" colspan="1">
                <italic><tp:taxon-name>
                    <tp:taxon-name-part taxon-name-part-type="genus" reg="Quercus">Quercus</tp:taxon-name-part>
                  </tp:taxon-name></italic>
              </td><td rowspan="1" colspan="1">
                <tp:taxon-name>
                  <tp:taxon-name-part taxon-name-part-type="family">Fagaceae</tp:taxon-name-part>
                </tp:taxon-name>
              </td><td rowspan="1" colspan="1">
                <tp:taxon-name>
                  <tp:taxon-name-part taxon-name-part-type="order">Fagales</tp:taxon-name-part>
                </tp:taxon-name>
              </td><td rowspan="1" colspan="1">100–125 × 10–13</td><td rowspan="1" colspan="1">7–8</td><td rowspan="1" colspan="1">
                <xref ref-type="bibr" rid="B20">Sutton (1975)</xref>
              </td></tr><tr><td rowspan="1" colspan="1">
                <italic><tp:taxon-name>
                    <tp:taxon-name-part taxon-name-part-type="genus" reg="Coryneum">C.</tp:taxon-name-part>
                    <tp:taxon-name-part taxon-name-part-type="species" reg="modonium">modonium</tp:taxon-name-part>
                  </tp:taxon-name></italic>
              </td><td rowspan="1" colspan="1">
                <italic><tp:taxon-name>
                    <tp:taxon-name-part taxon-name-part-type="genus" reg="Castanea">Castanea</tp:taxon-name-part>
                  </tp:taxon-name></italic>
              </td><td rowspan="1" colspan="1">
                <tp:taxon-name>
                  <tp:taxon-name-part taxon-name-part-type="family">Fagaceae</tp:taxon-name-part>
                </tp:taxon-name>
              </td><td rowspan="1" colspan="1">
                <tp:taxon-name>
                  <tp:taxon-name-part taxon-name-part-type="order">Fagales</tp:taxon-name-part>
                </tp:taxon-name>
              </td><td rowspan="1" colspan="1">50–71 × 14–19</td><td rowspan="1" colspan="1">5–8</td><td rowspan="1" colspan="1">
                <xref ref-type="bibr" rid="B20">Sutton (1975)</xref>
              </td></tr><tr><td rowspan="1" colspan="1">
                <italic><tp:taxon-name>
                    <tp:taxon-name-part taxon-name-part-type="genus" reg="Coryneum">C.</tp:taxon-name-part>
                    <tp:taxon-name-part taxon-name-part-type="species" reg="neesii">neesii</tp:taxon-name-part>
                  </tp:taxon-name></italic>
              </td><td rowspan="1" colspan="1">
                <italic><tp:taxon-name>
                    <tp:taxon-name-part taxon-name-part-type="genus" reg="Quercus">Quercus</tp:taxon-name-part>
                  </tp:taxon-name></italic>
              </td><td rowspan="1" colspan="1">
                <tp:taxon-name>
                  <tp:taxon-name-part taxon-name-part-type="family">Fagaceae</tp:taxon-name-part>
                </tp:taxon-name>
              </td><td rowspan="1" colspan="1">
                <tp:taxon-name>
                  <tp:taxon-name-part taxon-name-part-type="order">Fagales</tp:taxon-name-part>
                </tp:taxon-name>
              </td><td rowspan="1" colspan="1">68–82 × 18–22</td><td rowspan="1" colspan="1">6–8</td><td rowspan="1" colspan="1">
                <xref ref-type="bibr" rid="B20">Sutton (1975)</xref>
              </td></tr><tr><td rowspan="1" colspan="1">
                <italic><tp:taxon-name>
                    <tp:taxon-name-part taxon-name-part-type="genus" reg="Coryneum">C.</tp:taxon-name-part>
                    <tp:taxon-name-part taxon-name-part-type="species" reg="pruni">pruni</tp:taxon-name-part>
                  </tp:taxon-name></italic>
              </td><td rowspan="1" colspan="1">
                <italic><tp:taxon-name>
                    <tp:taxon-name-part taxon-name-part-type="genus" reg="Prunus">Prunus</tp:taxon-name-part>
                  </tp:taxon-name></italic>
              </td><td rowspan="1" colspan="1">
                <tp:taxon-name>
                  <tp:taxon-name-part taxon-name-part-type="family">Rosaceae</tp:taxon-name-part>
                </tp:taxon-name>
              </td><td rowspan="1" colspan="1">
                <tp:taxon-name>
                  <tp:taxon-name-part taxon-name-part-type="order">Rosales</tp:taxon-name-part>
                </tp:taxon-name>
              </td><td rowspan="1" colspan="1">14–23 × 5.5–9</td><td rowspan="1" colspan="1">4–5</td><td rowspan="1" colspan="1">
                <xref ref-type="bibr" rid="B33">Wijayawardene et al. (2016)</xref>
              </td></tr><tr><td rowspan="1" colspan="1">
                <italic><tp:taxon-name>
                    <tp:taxon-name-part taxon-name-part-type="genus" reg="Coryneum">C.</tp:taxon-name-part>
                    <tp:taxon-name-part taxon-name-part-type="species" reg="psidii">psidii</tp:taxon-name-part>
                  </tp:taxon-name></italic>
              </td><td rowspan="1" colspan="1">
                <italic><tp:taxon-name>
                    <tp:taxon-name-part taxon-name-part-type="genus" reg="Psidium">Psidium</tp:taxon-name-part>
                  </tp:taxon-name></italic>
              </td><td rowspan="1" colspan="1">
                <tp:taxon-name>
                  <tp:taxon-name-part taxon-name-part-type="family">Myrtaceae</tp:taxon-name-part>
                </tp:taxon-name>
              </td><td rowspan="1" colspan="1">
                <tp:taxon-name>
                  <tp:taxon-name-part taxon-name-part-type="order">Myrtales</tp:taxon-name-part>
                </tp:taxon-name>
              </td><td rowspan="1" colspan="1">25–40 × 14–17</td><td rowspan="1" colspan="1">5–6</td><td rowspan="1" colspan="1">
                <xref ref-type="bibr" rid="B20">Sutton (1975)</xref>
              </td></tr><tr><td rowspan="1" colspan="1">
                <italic><tp:taxon-name>
                    <tp:taxon-name-part taxon-name-part-type="genus" reg="Coryneum">C.</tp:taxon-name-part>
                    <tp:taxon-name-part taxon-name-part-type="species" reg="pyricola">pyricola</tp:taxon-name-part>
                  </tp:taxon-name></italic>
              </td><td rowspan="1" colspan="1">
                <italic><tp:taxon-name>
                    <tp:taxon-name-part taxon-name-part-type="genus" reg="Pyrus">Pyrus</tp:taxon-name-part>
                  </tp:taxon-name></italic>
              </td><td rowspan="1" colspan="1">
                <tp:taxon-name>
                  <tp:taxon-name-part taxon-name-part-type="family">Rosaceae</tp:taxon-name-part>
                </tp:taxon-name>
              </td><td rowspan="1" colspan="1">
                <tp:taxon-name>
                  <tp:taxon-name-part taxon-name-part-type="order">Rosales</tp:taxon-name-part>
                </tp:taxon-name>
              </td><td rowspan="1" colspan="1">61–70 × 24–32</td><td rowspan="1" colspan="1">5–7</td><td rowspan="1" colspan="1">
                <xref ref-type="bibr" rid="B20">Sutton (1975)</xref>
              </td></tr><tr><td rowspan="1" colspan="1">
                <italic><tp:taxon-name>
                    <tp:taxon-name-part taxon-name-part-type="genus" reg="Coryneum">C.</tp:taxon-name-part>
                    <tp:taxon-name-part taxon-name-part-type="species" reg="quercinum">quercinum</tp:taxon-name-part>
                  </tp:taxon-name></italic>
              </td><td rowspan="1" colspan="1">
                <italic><tp:taxon-name>
                    <tp:taxon-name-part taxon-name-part-type="genus" reg="Quercus">Quercus</tp:taxon-name-part>
                  </tp:taxon-name></italic>
              </td><td rowspan="1" colspan="1">
                <tp:taxon-name>
                  <tp:taxon-name-part taxon-name-part-type="family">Fagaceae</tp:taxon-name-part>
                </tp:taxon-name>
              </td><td rowspan="1" colspan="1">
                <tp:taxon-name>
                  <tp:taxon-name-part taxon-name-part-type="order">Fagales</tp:taxon-name-part>
                </tp:taxon-name>
              </td><td rowspan="1" colspan="1">45–60 × 14–16</td><td rowspan="1" colspan="1">6–7</td><td rowspan="1" colspan="1">
                <xref ref-type="bibr" rid="B13">Muthumary and Sutton (1986)</xref>
              </td></tr><tr><td rowspan="1" colspan="1">
                <italic><tp:taxon-name>
                    <tp:taxon-name-part taxon-name-part-type="genus" reg="Coryneum">C.</tp:taxon-name-part>
                    <tp:taxon-name-part taxon-name-part-type="species" reg="sinense">sinense</tp:taxon-name-part>
                  </tp:taxon-name></italic>
              </td><td rowspan="1" colspan="1">
                <italic><tp:taxon-name>
                    <tp:taxon-name-part taxon-name-part-type="genus" reg="Quercus">Quercus</tp:taxon-name-part>
                  </tp:taxon-name></italic>
              </td><td rowspan="1" colspan="1">
                <tp:taxon-name>
                  <tp:taxon-name-part taxon-name-part-type="family">Fagaceae</tp:taxon-name-part>
                </tp:taxon-name>
              </td><td rowspan="1" colspan="1">
                <tp:taxon-name>
                  <tp:taxon-name-part taxon-name-part-type="order">Fagales</tp:taxon-name-part>
                </tp:taxon-name>
              </td><td rowspan="1" colspan="1">50–76 × 13–17</td><td rowspan="1" colspan="1">5–7</td><td rowspan="1" colspan="1">
                <xref ref-type="bibr" rid="B11">Jiang et al. (2018)</xref>
              </td></tr><tr><td rowspan="1" colspan="1">
                <italic><tp:taxon-name>
                    <tp:taxon-name-part taxon-name-part-type="genus" reg="Coryneum">C.</tp:taxon-name-part>
                    <tp:taxon-name-part taxon-name-part-type="species" reg="songshanense">songshanense</tp:taxon-name-part>
                  </tp:taxon-name></italic>
              </td><td rowspan="1" colspan="1">
                <italic><tp:taxon-name>
                    <tp:taxon-name-part taxon-name-part-type="genus" reg="Quercus">Quercus</tp:taxon-name-part>
                  </tp:taxon-name></italic>
              </td><td rowspan="1" colspan="1">
                <tp:taxon-name>
                  <tp:taxon-name-part taxon-name-part-type="family">Fagaceae</tp:taxon-name-part>
                </tp:taxon-name>
              </td><td rowspan="1" colspan="1">
                <tp:taxon-name>
                  <tp:taxon-name-part taxon-name-part-type="order">Fagales</tp:taxon-name-part>
                </tp:taxon-name>
              </td><td rowspan="1" colspan="1">51–76 × 9–11.5</td><td rowspan="1" colspan="1">5–7</td><td rowspan="1" colspan="1">This study</td></tr><tr><td rowspan="1" colspan="1">
                <italic><tp:taxon-name>
                    <tp:taxon-name-part taxon-name-part-type="genus" reg="Coryneum">C.</tp:taxon-name-part>
                    <tp:taxon-name-part taxon-name-part-type="species" reg="stromatoideum">stromatoideum</tp:taxon-name-part>
                  </tp:taxon-name></italic>
              </td><td rowspan="1" colspan="1">
                <italic><tp:taxon-name>
                    <tp:taxon-name-part taxon-name-part-type="genus" reg="Tsuga">Tsuga</tp:taxon-name-part>
                  </tp:taxon-name></italic>
              </td><td rowspan="1" colspan="1">
                <tp:taxon-name>
                  <tp:taxon-name-part taxon-name-part-type="family">Pinaceae</tp:taxon-name-part>
                </tp:taxon-name>
              </td><td rowspan="1" colspan="1">
                <tp:taxon-name>
                  <tp:taxon-name-part taxon-name-part-type="order">Pinales</tp:taxon-name-part>
                </tp:taxon-name>
              </td><td rowspan="1" colspan="1">105–180 × 16–20</td><td rowspan="1" colspan="1">9–17</td><td rowspan="1" colspan="1">
                <xref ref-type="bibr" rid="B20">Sutton (1975)</xref>
              </td></tr><tr><td rowspan="1" colspan="1">
                <italic><tp:taxon-name>
                    <tp:taxon-name-part taxon-name-part-type="genus" reg="Coryneum">C.</tp:taxon-name-part>
                    <tp:taxon-name-part taxon-name-part-type="species" reg="suttonii">suttonii</tp:taxon-name-part>
                  </tp:taxon-name></italic>
              </td><td rowspan="1" colspan="1">
                <italic><tp:taxon-name>
                    <tp:taxon-name-part taxon-name-part-type="genus" reg="Castanea">Castanea</tp:taxon-name-part>
                  </tp:taxon-name></italic>
              </td><td rowspan="1" colspan="1">
                <tp:taxon-name>
                  <tp:taxon-name-part taxon-name-part-type="family">Fagaceae</tp:taxon-name-part>
                </tp:taxon-name>
              </td><td rowspan="1" colspan="1">
                <tp:taxon-name>
                  <tp:taxon-name-part taxon-name-part-type="order">Fagales</tp:taxon-name-part>
                </tp:taxon-name>
              </td><td rowspan="1" colspan="1">60–76 × 10–14.5</td><td rowspan="1" colspan="1">4–5</td><td rowspan="1" colspan="1">
                <xref ref-type="bibr" rid="B11">Jiang et al. (2018)</xref>
              </td></tr><tr><td rowspan="1" colspan="1">
                <italic><tp:taxon-name>
                    <tp:taxon-name-part taxon-name-part-type="genus" reg="Coryneum">C.</tp:taxon-name-part>
                    <tp:taxon-name-part taxon-name-part-type="species" reg="sydowianum">sydowianum</tp:taxon-name-part>
                  </tp:taxon-name></italic>
              </td><td rowspan="1" colspan="1">
                <italic><tp:taxon-name>
                    <tp:taxon-name-part taxon-name-part-type="genus" reg="Alnus">Alnus</tp:taxon-name-part>
                  </tp:taxon-name></italic>
              </td><td rowspan="1" colspan="1">
                <tp:taxon-name>
                  <tp:taxon-name-part taxon-name-part-type="family">Betulaceae</tp:taxon-name-part>
                </tp:taxon-name>
              </td><td rowspan="1" colspan="1">
                <tp:taxon-name>
                  <tp:taxon-name-part taxon-name-part-type="order">Fagales</tp:taxon-name-part>
                </tp:taxon-name>
              </td><td rowspan="1" colspan="1">50–58 × 14–17</td><td rowspan="1" colspan="1">5–6</td><td rowspan="1" colspan="1">
                <xref ref-type="bibr" rid="B20">Sutton (1975)</xref>
              </td></tr><tr><td rowspan="1" colspan="1">
                <italic><tp:taxon-name>
                    <tp:taxon-name-part taxon-name-part-type="genus" reg="Coryneum">C.</tp:taxon-name-part>
                    <tp:taxon-name-part taxon-name-part-type="species" reg="terrophilum">terrophilum</tp:taxon-name-part>
                  </tp:taxon-name></italic>
              </td><td rowspan="1" colspan="1">NA</td><td rowspan="1" colspan="1">NA</td><td rowspan="1" colspan="1">NA</td><td rowspan="1" colspan="1">25–55 × 15–24</td><td rowspan="1" colspan="1">3–7</td><td rowspan="1" colspan="1">Sutton and Sharma (1983)</td></tr><tr><td rowspan="1" colspan="1">
                <italic><tp:taxon-name>
                    <tp:taxon-name-part taxon-name-part-type="genus" reg="Coryneum">C.</tp:taxon-name-part>
                    <tp:taxon-name-part taxon-name-part-type="species" reg="umbonatum">umbonatum</tp:taxon-name-part>
                  </tp:taxon-name></italic>
              </td><td rowspan="1" colspan="1">
                <italic><tp:taxon-name>
                    <tp:taxon-name-part taxon-name-part-type="genus" reg="Quercus">Quercus</tp:taxon-name-part>
                  </tp:taxon-name></italic>
              </td><td rowspan="1" colspan="1">
                <tp:taxon-name>
                  <tp:taxon-name-part taxon-name-part-type="family">Fagaceae</tp:taxon-name-part>
                </tp:taxon-name>
              </td><td rowspan="1" colspan="1">
                <tp:taxon-name>
                  <tp:taxon-name-part taxon-name-part-type="order">Fagales</tp:taxon-name-part>
                </tp:taxon-name>
              </td><td rowspan="1" colspan="1">57–72 × 13–16</td><td rowspan="1" colspan="1">5–7</td><td rowspan="1" colspan="1">
                <xref ref-type="bibr" rid="B20">Sutton (1975)</xref>
              </td></tr></tbody></table></table-wrap><fig id="F1" position="float" orientation="portrait"><label>Figure 1.</label><caption><p>Phylogenetic tree based on an <abbrev xmlns:xlink="http://www.w3.org/1999/xlink" xlink:title="maximum parsimony" id="ABBRID0EYYAI" xlink:type="simple">MP</abbrev> analysis of a combined DNA dataset of <abbrev xmlns:xlink="http://www.w3.org/1999/xlink" xlink:title="internal transcribed spacer" id="ABBRID0E3YAI" xlink:type="simple">ITS</abbrev>, <abbrev xmlns:xlink="http://www.w3.org/1999/xlink" xlink:title="large subunit" id="ABBRID0EAZAI" xlink:type="simple">LSU</abbrev>, <italic><abbrev xmlns:xlink="http://www.w3.org/1999/xlink" xlink:title="elongation factor-1α" id="ABBRID0EFZAI" xlink:type="simple">TEF1-α</abbrev></italic> and <italic><abbrev xmlns:xlink="http://www.w3.org/1999/xlink" xlink:title="RNA polymerase II" id="ABBRID0EKZAI" xlink:type="simple">RPB2</abbrev></italic> gene sequences for the species of <italic><tp:taxon-name><tp:taxon-name-part taxon-name-part-type="genus" reg="Coryneum">Coryneum</tp:taxon-name-part></tp:taxon-name></italic>. Bootstrap values ≥ 50 % for <abbrev xmlns:xlink="http://www.w3.org/1999/xlink" xlink:title="maximum parsimony" id="ABBRID0EVZAI" xlink:type="simple">MP</abbrev>/<abbrev xmlns:xlink="http://www.w3.org/1999/xlink" xlink:title="Maximum Likelihood" id="ABBRID0EZZAI" xlink:type="simple">ML</abbrev> analyses are presented at the branches. Scale bar = 50 nucleotide substitutions.</p></caption><graphic xmlns:xlink="http://www.w3.org/1999/xlink" xlink:href="mycokeys-56-067-g001.jpg" position="float" orientation="portrait" xlink:type="simple" id="oo_317331.jpg"/></fig></tp:treatment-sec><ref-list><ref id="B13"><mixed-citation xmlns:xlink="http://www.w3.org/1999/xlink" xlink:type="simple"><person-group><name name-style="western"><surname>Muthumary</surname><given-names>J</given-names></name><name name-style="western"><surname>Sutton</surname><given-names>BC</given-names></name></person-group> (<year>1986</year>) <article-title><italic><tp:taxon-name><tp:taxon-name-part taxon-name-part-type="genus">Coryneum</tp:taxon-name-part><tp:taxon-name-part taxon-name-part-type="species">quercinum</tp:taxon-name-part></tp:taxon-name></italic> sp. nov. on <italic><tp:taxon-name><tp:taxon-name-part taxon-name-part-type="genus">Quercus</tp:taxon-name-part><tp:taxon-name-part taxon-name-part-type="species">alba</tp:taxon-name-part></tp:taxon-name></italic> from India.</article-title><source>Transactions of the British Mycological Society</source><volume>86</volume>: <fpage>512</fpage>–<lpage>515</lpage>. <ext-link xlink:type="simple" ext-link-type="doi" xlink:href="10.1016/S0007-1536(86)80204-2">https://doi.org/10.1016/S0007-1536(86)80204-2</ext-link></mixed-citation></ref><ref id="B11"><mixed-citation xmlns:xlink="http://www.w3.org/1999/xlink" xlink:type="simple"><person-group><name name-style="western"><surname>Jiang</surname><given-names>N</given-names></name><name name-style="western"><surname>Voglmayr</surname><given-names>H</given-names></name><name name-style="western"><surname>Tian</surname><given-names>CM</given-names></name></person-group> (<year>2018</year>) <article-title>New species and records of <italic><tp:taxon-name><tp:taxon-name-part taxon-name-part-type="genus">Coryneum</tp:taxon-name-part></tp:taxon-name></italic> from China.</article-title><source>Mycologia</source><volume>110</volume>: <fpage>1172</fpage>–<lpage>1188</lpage>. <ext-link xlink:type="simple" ext-link-type="doi" xlink:href="10.1080/00275514.2018.1516969">https://doi.org/10.1080/00275514.2018.1516969</ext-link></mixed-citation></ref><ref id="B17"><mixed-citation xmlns:xlink="http://www.w3.org/1999/xlink" xlink:type="simple"><person-group><name name-style="western"><surname>Senanayake</surname><given-names>IC</given-names></name><name name-style="western"><surname>Crous</surname><given-names>PW</given-names></name><name name-style="western"><surname>Groenewald</surname><given-names>JZ</given-names></name><name name-style="western"><surname>Maharachchikumbura</surname><given-names>SSN</given-names></name><name name-style="western"><surname>Jeewon</surname><given-names>R</given-names></name><name name-style="western"><surname>Phillips</surname><given-names>AJL</given-names></name><name name-style="western"><surname>Bhat</surname><given-names>JD</given-names></name><name name-style="western"><surname>Perera</surname><given-names>RH</given-names></name><name name-style="western"><surname>Li</surname><given-names>QR</given-names></name><name name-style="western"><surname>Li</surname><given-names>WJ</given-names></name><name name-style="western"><surname>Tangthirasunun</surname><given-names>N</given-names></name><name name-style="western"><surname>Norphanphoun</surname><given-names>C</given-names></name><name name-style="western"><surname>Karunarathna</surname><given-names>SC</given-names></name><name name-style="western"><surname>Camporesi</surname><given-names>E</given-names></name><name name-style="western"><surname>Manawasighe</surname><given-names>IS</given-names></name><name name-style="western"><surname>Al-Sadi</surname><given-names>AM</given-names></name><name name-style="western"><surname>Hyde</surname><given-names>KD</given-names></name></person-group> (<year>2017</year>) <article-title>Families of <tp:taxon-name><tp:taxon-name-part taxon-name-part-type="genus">Diaporthales</tp:taxon-name-part></tp:taxon-name> based on morphological and phylogenetic evidence.</article-title><source>Studies in Mycology</source><volume>86</volume>: <fpage>217</fpage>–<lpage>296</lpage>. <ext-link xlink:type="simple" ext-link-type="doi" xlink:href="10.1016/j.simyco.2017.07.003">https://doi.org/10.1016/j.simyco.2017.07.003</ext-link></mixed-citation></ref><ref id="B20"><mixed-citation xmlns:xlink="http://www.w3.org/1999/xlink" xlink:type="simple"><person-group><name name-style="western"><surname>Sutton</surname><given-names>BC</given-names></name></person-group> (<year>1975</year>) <article-title><tp:taxon-name><tp:taxon-name-part taxon-name-part-type="class">Coelomycetes</tp:taxon-name-part></tp:taxon-name> V. <italic><tp:taxon-name><tp:taxon-name-part taxon-name-part-type="genus">Coryneum</tp:taxon-name-part></tp:taxon-name></italic>.</article-title><source>Mycological Papers</source><volume>138</volume>: <fpage>1</fpage>–<lpage>224</lpage>.</mixed-citation></ref><ref id="B19"><mixed-citation xmlns:xlink="http://www.w3.org/1999/xlink" xlink:type="simple"><person-group><name name-style="western"><surname>Senwanna</surname><given-names>C</given-names></name><name name-style="western"><surname>Hyde</surname><given-names>KD</given-names></name><name name-style="western"><surname>Phookamsak</surname><given-names>R</given-names></name><name name-style="western"><surname>Jones</surname><given-names>EG</given-names></name><name name-style="western"><surname>Cheewangkoon</surname><given-names>R</given-names></name></person-group> (<year>2018</year>) <article-title><italic><tp:taxon-name><tp:taxon-name-part taxon-name-part-type="genus">Coryneum</tp:taxon-name-part><tp:taxon-name-part taxon-name-part-type="species">heveanum</tp:taxon-name-part></tp:taxon-name></italic> sp. nov. (<tp:taxon-name><tp:taxon-name-part taxon-name-part-type="genus">Coryneaceae</tp:taxon-name-part></tp:taxon-name>, <tp:taxon-name><tp:taxon-name-part taxon-name-part-type="genus">Diaporthales</tp:taxon-name-part></tp:taxon-name>) on twigs of Para rubber in Thailand.</article-title><source>Mycokeys</source><volume>43</volume>: <fpage>75</fpage>–<lpage>90</lpage>. <ext-link xlink:type="simple" ext-link-type="doi" xlink:href="10.3897/mycokeys.43.29365">https://doi.org/10.3897/mycokeys.43.29365</ext-link></mixed-citation></ref><ref id="B21"><mixed-citation xmlns:xlink="http://www.w3.org/1999/xlink" xlink:type="simple"><person-group><name name-style="western"><surname>Sutton</surname><given-names>BC</given-names></name></person-group> (<year>1980</year>) The <tp:taxon-name><tp:taxon-name-part taxon-name-part-type="class">Coelomycetes</tp:taxon-name-part></tp:taxon-name>: <tp:taxon-name><tp:taxon-name-part taxon-name-part-type="kingdom">Fungi</tp:taxon-name-part></tp:taxon-name> Imperfect With Pycnidia, Acervuli and Stromata. Commonwealth Mycological Institute, Kew.</mixed-citation></ref><ref id="B33"><mixed-citation xmlns:xlink="http://www.w3.org/1999/xlink" xlink:type="simple"><person-group><name name-style="western"><surname>Wijayawardene</surname><given-names>NN</given-names></name><name name-style="western"><surname>Hyde</surname><given-names>KD</given-names></name><name name-style="western"><surname>Wanasinghe</surname><given-names>DN</given-names></name><name name-style="western"><surname>Papizadeh</surname><given-names>M</given-names></name><name name-style="western"><surname>Goonasekara</surname><given-names>ID</given-names></name><name name-style="western"><surname>Camporesi</surname><given-names>E</given-names></name><name name-style="western"><surname>Bhat</surname><given-names>DJ</given-names></name><name name-style="western"><surname>McKenzie</surname><given-names>EHC</given-names></name><name name-style="western"><surname>Phillips</surname><given-names>AJL</given-names></name><name name-style="western"><surname>Diederich</surname><given-names>P</given-names></name><name name-style="western"><surname>Tanaka</surname><given-names>K</given-names></name><name name-style="western"><surname>Li</surname><given-names>WJ</given-names></name><name name-style="western"><surname>Tangthirasunun</surname><given-names>N</given-names></name><name name-style="western"><surname>Phookamsak</surname><given-names>R</given-names></name><name name-style="western"><surname>Dai</surname><given-names>DQ</given-names></name><name name-style="western"><surname>Dissanayake</surname><given-names>AJ</given-names></name><name name-style="western"><surname>Weerakoon</surname><given-names>G</given-names></name><name name-style="western"><surname>Maharachchikumbura</surname><given-names>SSN</given-names></name><name name-style="western"><surname>Hashimoto</surname><given-names>A</given-names></name><name name-style="western"><surname>Matsumura</surname><given-names>M</given-names></name><name name-style="western"><surname>Bahkali</surname><given-names>Wang Y</given-names></name></person-group> (<year>2016</year>) <article-title>Taxonomy and phylogeny of dematiaceous <tp:taxon-name><tp:taxon-name-part taxon-name-part-type="class">coelomycetes</tp:taxon-name-part></tp:taxon-name>.</article-title><source>Fungal Diversity</source><volume>77</volume>: <fpage>1</fpage>–<lpage>136</lpage>. <ext-link xlink:type="simple" ext-link-type="doi" xlink:href="10.1007/s13225-016-0360-2">https://doi.org/10.1007/s13225-016-0360-2</ext-link></mixed-citation></ref></ref-list></tp:taxon-treatment>
